# Supplementary material for: TEAD1 trapping by the Q353R–Lamin A/C causes dilated cardiomyopathy
Source: Sci Adv. 2023 Apr 14;9(15):eade7047. doi: 10.1126/sciadv.ade7047 (PMC10104473; doi:10.1126/sciadv.ade7047)
Supplement: Supplementary file 2 — Tables S1 to S9 [file sciadv.ade7047_tables_s1_to_s9.zip]

Archive with 1 entries (1 files):
- ade7047_Tables_S1_to_S9.xlsx
