# Supplementary material for: TEAD1 trapping by the Q353R–Lamin A/C causes dilated cardiomyopathy
Source: Sci Adv. 2023 Apr 14;9(15):eade7047. doi: 10.1126/sciadv.ade7047 (PMC10104473; doi:10.1126/sciadv.ade7047)
Supplement: Supplementary file 2 — Tables S1 to S9 [file sciadv.ade7047_tables_s1_to_s9.zip › ade7047_Tables_S1_to_S9.xlsx]

## Sheet: Legeneds
Table S1. Clinical informaion of patients with LMNA Q353R. yo, years old; CRT-D, cardiac resynchronization therapy-defibrillator; HTx, heart transplant; LVAD, left ventricular assist device
Table S2. Top 100 genes of positively differentially expressed genes (DEGs) of each cardiomyocytes cluster ranked by avg_log2FC in single-cell RNA-seq. DEGs were difined as p_val_adj < 0.05 and avg_log2FC > 0.25. CM, cardiomyocytes; p_val_adj , P-value adjusted for multiple testing based on Bonferroni correction; avg log2FC, average log2 fold change between cluster of interest and all other clust…
Table S3. The sequencing and alignment metrics of single cell ATAC-seq produced by Cell Ranger ATAC
Table S4. The genes with higher peaks in control iPSCM than in Q353R iPSCM from H3K4me3 CUT&RUN analysis.
Table S5. Control iPSCM specific TEAD1 target genes by CUT&RUN analysis.
Table S6. Downregulated genes in Q353R iPSCMs in RNA-seq
Table S7. Results of protein array screening
Table S8. The Result of principal component analysis of bulk RNA-seq after treatment with TT-10.
Table S9. The primers used for quantitative real-time PCR.

## Sheet: Table S1
	Table S1. Clinical informaion of patients with LMNA Q353R.
		sex	the age of diagnosis	treatment
	1	M	49 yo due to shortness of breath	CRT-D (49 yo) LVAD (52 yo) HTx (54 yo)
	3	M	31 yo due to bradycardia	CRT-D (37 yo) LVAD (37 yo) HTx (38 yo)
	4	M	39 yo due to stroke	CRT-D (39 yo) LVAD (49 yo)
		yo, years old; CRT-D, cardiac resynchronization therapy-defibrillator; HTx, heart transplant; LVAD, left ventricular assist device

## Sheet: Table S2
Table S2. Top 100 genes of positively differentially expressed genes (DEGs) of each cardiomyocytes cluster ranked by avg_log2FC in single-cell RNA-seq.
CM Cluster 0 marker genes top 100						CM Cluster 1 marker genes top 100						CM Cluster 2 marker genes top 100						CM Cluster 3 marker genes top 100						CM Cluster 4 marker genes top 100						CM Cluster 5 marker genes top 100						CM Cluster 6 marker genes top 100						CM Cluster 7 marker genes top 100
gene_name	p_val	avg_log2FC	pct.1	pct.2	p_val_adj	gene_name	p_val	avg_log2FC	pct.1	pct.2	p_val_adj	gene_name	p_val	avg_log2FC	pct.1	pct.2	p_val_adj	gene_name	p_val	avg_log2FC	pct.1	pct.2	p_val_adj	gene_name	p_val	avg_log2FC	pct.1	pct.2	p_val_adj	gene_name	p_val	avg_log2FC	pct.1	pct.2	p_val_adj	gene_name	p_val	avg_log2FC	pct.1	pct.2	p_val_adj	gene_name	p_val	avg_log2FC	pct.1	pct.2	p_val_adj
Ttn	0	2.08282	0.999	0.439	0	Mb	0	1.13074	0.972	0.819	0	Hbb-y	0	3.13658	0.99	0.169	0	Hbb-y	0	2.10162	0.977	0.197	0	Sln	0	3.69868	0.983	0.378	0	Rrm2	0	2.11214	0.888	0.287	0	Pam	0	2.68035	0.97	0.582	0	Col1a1	0	3.75652	0.941	0.172	0
Myh7	0	2.06091	1	0.928	0	Acta2	2.37497e-234	1.03383	0.932	0.819	7.3719e-230	Hba-x	0	2.63253	0.985	0.148	0	Hba-x	0	1.99381	0.954	0.179	0	Myl7	0	3.38914	1	0.952	0	Ube2c	0	2.10157	0.862	0.374	0	Igfbp5	1.14522e-189	2.65613	0.507	0.143	3.55476e-185	Col3a1	8.9677e-235	3.72872	0.976	0.313	2.78357e-230
Atp2a2	0	1.78314	0.996	0.46	0	Mdh1	0	0.957985	0.998	0.958	0	Tnnt1	1.2317e-248	1.68633	0.695	0.365	3.8232e-244	Mest	3.81973e-247	1.87278	0.844	0.567	1.18564e-242	Myl1	0	2.79933	0.942	0.28	0	Cks2	0	1.95457	0.903	0.404	0	Nppa	3.59583e-115	2.54966	0.901	0.828	1.11614e-110	Col1a2	0	3.62597	0.948	0.178	0
Aco2	0	1.62037	0.96	0.52	0	Myl2	0	0.919001	1	0.996	0	Cited1	2.74746e-118	1.59307	0.763	0.629	8.5281e-114	Igf2r	0	1.87192	0.89	0.36	0	Myl4	0	2.4674	1	0.973	0	Hmgb2	0	1.83646	0.987	0.577	0	Myh6	0	2.34937	0.995	0.793	0	Postn	0	3.22669	0.948	0.162	0
Casq2	0	1.56691	0.863	0.314	0	Ldhb	0	0.899836	0.996	0.917	0	Hbb-bh1	0	1.51503	0.596	0.063	0	Vcan	0	1.86699	0.593	0.091	0	Nppa	0	2.22603	0.992	0.812	0	Cdk1	0	1.76163	0.759	0.216	0	Slc22a1	0	2.31409	0.595	0.066	0	Meg3	3.84164e-214	2.97811	0.886	0.222	1.19245e-209
Ryr2	0	1.55746	0.88	0.284	0	Eno3	0	0.886252	0.954	0.77	0	Cdkn1c	0	1.28354	0.756	0.348	0	Cdh2	0	1.81665	0.913	0.405	0	Mybphl	0	1.99574	0.745	0.072	0	Birc5	0	1.72951	0.822	0.293	0	Gpx3	0	2.26247	0.978	0.449	0	Dcn	9.9752e-265	2.90398	0.851	0.159	3.0963e-260
Xist	0	1.49035	0.639	0.18	0	Fabp3	0	0.886003	0.998	0.949	0	Hba-a2	0	1.25499	1	0.974	0	Fstl1	0	1.79309	0.848	0.34	0	Ankrd1	0	1.79352	0.989	0.874	0	Spc25	0	1.69911	0.732	0.18	0	Epha4	0	2.05275	0.674	0.042	0	Ptn	4.12407e-188	2.31707	0.896	0.252	1.28011e-183
Lpl	0	1.47635	0.857	0.317	0	Myl3	0	0.85702	1	0.991	0	Gyg	0	1.19875	0.972	0.858	0	Mdk	0	1.69754	0.731	0.273	0	Fgf12	0	1.7219	0.614	0.042	0	Tuba1b	0	1.65983	0.999	0.856	0	Sln	1.93601e-305	1.90813	0.923	0.416	6.00939e-301	Dlk1	6.58289e-119	2.2757	0.626	0.155	2.04333e-114
Gja1	0	1.2855	0.819	0.342	0	Sdhb	0	0.856045	0.984	0.872	0	Ftl1	0	1.15386	1	0.983	0	Kcnq1ot1	0	1.6206	0.614	0.14	0	Csrp2	1.39075e-231	1.36204	0.832	0.555	4.31689e-227	Stmn1	0	1.60618	0.993	0.753	0	Cav1	0	1.88437	0.745	0.142	0	Col5a1	0	1.99044	0.775	0.062	0
Dsp	0	1.2631	0.819	0.286	0	Slc25a4	0	0.837958	1	0.993	0	Eif3e	0	1.14131	0.901	0.603	0	Sfrp1	0	1.58885	0.726	0.259	0	Myl9	0	1.23053	0.999	0.964	0	Ccnb1	5.28373e-287	1.58557	0.593	0.153	1.64007e-282	Myl7	2.06501e-295	1.85731	1	0.955	6.40978e-291	Col6a1	0	1.96844	0.737	0.065	0
Myom1	0	1.26075	0.711	0.229	0	Eci1	2.03334e-218	0.828084	0.776	0.54	6.31148e-214	Gtsf1	5.21166e-123	1.06615	0.404	0.18	1.6177e-118	Canx	0	1.58136	0.868	0.413	0	Tagln	8.17731e-138	1.2249	0.379	0.138	2.53824e-133	Cdca8	0	1.53424	0.704	0.189	0	Atp2a2	5.15311e-253	1.61642	0.992	0.574	1.59953e-248	Sparc	1.4139e-130	1.92049	0.983	0.637	4.38873e-126
Slc38a2	0	1.26059	0.782	0.286	0	Acot13	1.20245e-270	0.825631	0.892	0.684	3.7324e-266	Tmsb4x	0	0.887093	1	0.993	0	Sorbs2	0	1.54563	0.938	0.617	0	Mt3	1.6369e-170	0.975883	0.657	0.337	5.08095e-166	Cdc20	5.02572e-265	1.51833	0.55	0.14	1.55998e-260	Mgp	2.699e-225	1.59423	0.743	0.288	8.37771e-221	Itm2a	1.00956e-103	1.82575	0.796	0.291	3.13368e-99
Lmo7	0	1.25512	0.861	0.401	0	Tpm1	0	0.820481	1	0.999	0	Hba-a1	0	0.863156	1	0.999	0	Fbn2	0	1.53931	0.693	0.226	0	Pgam2	0	0.955992	0.997	0.914	0	Tubb5	0	1.50589	0.999	0.905	0	Angpt1	0	1.50082	0.452	0.065	0	Egr1	4.83278e-143	1.79055	0.792	0.212	1.5001e-138
Agl	0	1.1855	0.678	0.252	0	Uqcrfs1	0	0.801264	0.986	0.898	0	Hmgn1	1.61899e-220	0.837554	0.889	0.69	5.02535e-216	Slit2	1.46336e-249	1.52595	0.225	0.027	4.54227e-245	Csrp3	0	0.913648	1	0.964	0	Cdkn2d	4.73742e-227	1.4565	0.679	0.268	1.47049e-222	Peg3	3.60324e-245	1.47326	0.666	0.201	1.11845e-240	Thbs1	9.8975e-218	1.78437	0.533	0.06	3.07218e-213
Malat1	0	1.17009	1	0.944	0	S100a1	2.40341e-246	0.796151	0.892	0.715	7.46017e-242	Rpl4	0	0.799837	0.999	0.954	0	Scd2	0	1.48062	0.809	0.36	0	Gpx3	6.74081e-194	0.890048	0.806	0.44	2.09235e-189	Pclaf	5.91103e-272	1.42976	0.751	0.264	1.83479e-267	Cacna2d2	0	1.46283	0.448	0.026	0	Bgn	7.8687e-199	1.73911	0.702	0.118	2.44244e-194
Bves	0	1.15712	0.713	0.296	0	Ckm	0	0.791647	0.998	0.836	0	Npm1	1.89673e-242	0.795734	0.943	0.805	5.88744e-238	Cd164	0	1.47444	0.724	0.269	0	Stard10	2.44812e-244	0.843379	0.377	0.084	7.59895e-240	Ccna2	3.75092e-302	1.42258	0.695	0.203	1.16429e-297	Bmp10	1.67599e-223	1.43768	0.298	0.039	5.20228e-219	Dpt	0	1.72838	0.654	0.044	0
Acsl1	0	1.15343	0.473	0.094	0	Aldoa	0	0.777521	0.999	0.974	0	Rps15a	0	0.794861	0.999	0.993	0	Atp1b1	0	1.47052	0.899	0.471	0	Cnn1	2.8552e-104	0.775972	0.594	0.341	8.86255e-100	Spc24	2.3506e-301	1.3683	0.682	0.201	7.29626e-297	Arhgap31	1.43212e-304	1.42504	0.691	0.179	4.44531e-300	Col6a2	2.80027e-237	1.70764	0.699	0.1	8.69204e-233
Sdha	0	1.1341	0.918	0.623	0	Tnnt2	0	0.777254	1	1	0	Rpl10	0	0.772345	1	0.981	0	Arl6ip1	1.18225e-264	1.43461	0.593	0.223	3.66971e-260	Vsnl1	0	0.772496	0.263	0.023	0	Kpna2	6.19109e-238	1.33981	0.477	0.115	1.92171e-233	Wisp1	4.14937e-280	1.36031	0.593	0.138	1.28796e-275	Fn1	3.42832e-158	1.6954	0.782	0.186	1.06415e-153
Retreg1	0	1.13145	0.577	0.171	0	Fhl2	1.64128e-200	0.777009	0.883	0.718	5.09455e-196	Rps26	0	0.763376	0.997	0.985	0	Fn1	2.97405e-282	1.42208	0.515	0.156	9.23146e-278	Acaa2	1.71975e-137	0.738043	0.868	0.667	5.33809e-133	Prc1	7.25212e-288	1.33879	0.547	0.125	2.25106e-283	Xist	5.03668e-178	1.36018	0.724	0.272	1.56339e-173	Fos	7.23083e-101	1.67556	0.858	0.357	2.24445e-96
Ogdh	0	1.11056	0.717	0.314	0	Ndufb10	0	0.768265	0.979	0.86	0	Prdx1	1.99864e-301	0.760598	0.989	0.942	6.20377e-297	5430431A17Rik	2.36882e-217	1.38348	0.751	0.431	7.35281e-213	Mgmt	6.96277e-221	0.736719	0.29	0.055	2.16124e-216	Nusap1	1.14049e-269	1.29333	0.52	0.12	3.54009e-265	Creb3l2	0	1.35849	0.61	0.132	0	Marcks	1.68869e-128	1.67235	0.844	0.286	5.24169e-124
Srl	0	1.10683	0.811	0.369	0	Cycs	0	0.762742	1	0.977	0	Rpl11	0	0.749542	1	0.982	0	Gja1	7.56849e-234	1.33076	0.78	0.425	2.34926e-229	Aldh1b1	2.64613e-95	0.72147	0.526	0.295	8.21359e-91	Smc4	7.63823e-216	1.28979	0.653	0.238	2.37091e-211	Atp1a1	1.31791e-216	1.31852	0.931	0.504	4.0908e-212	Actb	2.45175e-96	1.60909	0.976	0.684	7.61023e-92
Cox6a1	0	1.07464	0.987	0.902	0	Ndufv2	0	0.753878	0.966	0.835	0	Rpl3	0	0.723901	1	0.97	0	Sptbn1	0	1.32353	0.861	0.401	0	Snhg18	1.36948e-118	0.719472	0.424	0.179	4.25086e-114	Aurka	6.97755e-292	1.25059	0.441	0.079	2.16583e-287	Myl1	1.66137e-206	1.29083	0.807	0.326	5.1569e-202	Nrk	1.12376e-266	1.55307	0.557	0.053	3.48814e-262
Atp5g3	0	1.05336	0.997	0.97	0	Crip2	0	0.751037	1	0.981	0	H19	5.15897e-248	0.712743	0.988	0.881	1.60135e-243	Grb10	0	1.32131	0.925	0.627	0	Gm15543	1.31886e-117	0.650018	0.391	0.152	4.09373e-113	H2afz	1.54818e-274	1.24316	0.991	0.832	4.80555e-270	Cst3	6.71829e-184	1.26637	0.935	0.634	2.08536e-179	Col5a2	2.04158e-243	1.52804	0.668	0.086	6.33707e-239
Scd2	0	1.03356	0.759	0.29	0	Phyh	9.53189e-159	0.740577	0.589	0.352	2.9587e-154	Rpl18a	0	0.704887	1	0.997	0	Tm9sf3	0	1.2922	0.643	0.215	0	D830030K20Rik	3.33023e-192	0.645442	0.239	0.041	1.0337e-187	Tubb4b	6.35663e-184	1.23117	0.777	0.427	1.9731e-179	Atp1b1	1.87343e-190	1.2569	0.905	0.495	5.81513e-186	Rrbp1	8.86415e-150	1.52432	0.799	0.203	2.75143e-145
Ldb3	0	1.02575	0.877	0.565	0	Tnni3	0	0.73402	1	0.989	0	Rps8	0	0.70234	1	0.996	0	Hif1a	1.81123e-288	1.26254	0.679	0.289	5.62206e-284	Nrtn	1.33616e-92	0.643732	0.42	0.199	4.14744e-88	Lockd	5.84231e-177	1.20411	0.683	0.297	1.81345e-172	Kcnj3	0	1.21881	0.399	0.032	0	Lum	2.50077e-213	1.49871	0.644	0.091	7.7624e-209
Nppb	1.26312e-129	1.02251	0.648	0.46	3.92072e-125	Idh2	0	0.733948	0.998	0.967	0	Ptma	2.62428e-239	0.699181	0.983	0.915	8.14575e-235	Igf1r	1.34919e-290	1.20406	0.559	0.175	4.18789e-286	Tuba1a	1.00242e-90	0.637979	0.829	0.663	3.11151e-86	Asf1b	0	1.1724	0.461	0.079	0	Myom2	2.72085e-241	1.20755	0.444	0.083	8.44552e-237	Fstl1	8.73974e-101	1.48068	0.903	0.389	2.71282e-96
Hsp90b1	0	1.01618	0.778	0.359	0	Csrp3	0	0.732678	0.999	0.961	0	Rps23	0	0.68448	1	0.991	0	Impad1	0	1.20299	0.562	0.165	0	Mlf1	1.12102e-114	0.63127	0.877	0.661	3.47964e-110	Gmnn	1.08178e-192	1.16682	0.638	0.247	3.35785e-188	Gja5	1.45978e-238	1.20102	0.41	0.071	4.53117e-234	Col6a3	0	1.4714	0.606	0.025	0
Cox6a2	0	1.01544	0.999	0.945	0	Tnnc1	0	0.729516	1	0.997	0	Calm2	1.42273e-140	0.680489	0.873	0.697	4.41614e-136	Itgb1	1.92792e-271	1.20171	0.765	0.379	5.98425e-267	Maged2	7.04178e-75	0.626759	0.536	0.317	2.18577e-70	Tk1	8.07086e-241	1.16403	0.492	0.119	2.5052e-236	Fras1	0	1.18863	0.46	0.057	0	Cyr61	1.33142e-98	1.46283	0.592	0.148	4.13272e-94
Ndufc2	0	0.998764	0.966	0.816	0	Sod2	1.64356e-264	0.726417	0.941	0.797	5.1016e-260	Bnip3	3.25246e-69	0.67089	0.563	0.398	1.00956e-64	Plagl1	4.25453e-232	1.20059	0.652	0.3	1.32061e-227	Cryab	4.24873e-211	0.623765	0.999	0.966	1.31881e-206	Ccdc34	6.1861e-173	1.1419	0.676	0.298	1.92017e-168	Reep5	1.84746e-146	1.1698	0.835	0.489	5.7345e-142	Gm12840	0	1.45509	0.471	0.024	0
Sptbn1	0	0.989956	0.82	0.327	0	Ckb	3.1208e-144	0.709566	0.715	0.516	9.68697e-140	Rpl32	0	0.665082	1	0.997	0	Tnks2	6.76391e-261	1.19506	0.569	0.209	2.09952e-256	Myoz2	9.60794e-112	0.615583	0.926	0.75	2.9823e-107	Ube2s	3.74944e-168	1.13399	0.854	0.575	1.16383e-163	Zbtb20	3.28345e-148	1.15342	0.721	0.328	1.01918e-143	Col14a1	0	1.44903	0.516	0.027	0
Ndufb9	0	0.981765	0.986	0.912	0	Hadh	4.71545e-167	0.707633	0.749	0.551	1.46367e-162	Fau	0	0.662196	0.998	0.984	0	Calu	5.51359e-260	1.17896	0.628	0.253	1.71142e-255	Gng11	2.91562e-79	0.614365	0.536	0.316	9.05008e-75	Tuba1c	5.27588e-183	1.11223	0.512	0.163	1.63763e-178	Itga6	2.88522e-299	1.15274	0.438	0.064	8.95573e-295	S100a10	1.7359e-68	1.44481	0.685	0.276	5.38823e-64
Fhod3	0	0.976492	0.441	0.112	0	Idh3g	8.60374e-201	0.70725	0.842	0.639	2.6706e-196	Rps19	0	0.655514	1	0.996	0	1190002N15Rik	1.55687e-305	1.17245	0.442	0.103	4.83252e-301	Smpx	2.55546e-169	0.611726	0.995	0.955	7.93216e-165	Pbk	8.2961e-250	1.10047	0.465	0.1	2.57511e-245	Hspa5	1.66667e-155	1.14507	0.889	0.5	5.17334e-151	Nid1	3.54452e-234	1.41347	0.63	0.078	1.10022e-229
Cdh2	0	0.969768	0.848	0.329	0	Acadm	4.98317e-171	0.701205	0.817	0.641	1.54678e-166	Bex3	4.89117e-155	0.647976	0.888	0.735	1.51822e-150	Adam10	0	1.16577	0.502	0.131	0	Tpm1	7.33437e-254	0.610238	1	0.999	2.27659e-249	Cdkn2c	1.18294e-251	1.08652	0.454	0.095	3.67184e-247	Nr2f1	0	1.11652	0.32	0.015	0	Lgals1	4.38364e-85	1.39793	0.979	0.887	1.36068e-80
Flnc	0	0.969203	0.623	0.204	0	Atp5h	0	0.698734	1	0.984	0	Actb	4.11846e-53	0.64703	0.8	0.672	1.27837e-48	Actb	1.66797e-168	1.15767	0.862	0.668	5.17738e-164	Tbx5	3.19738e-119	0.60109	0.328	0.11	9.92466e-115	Ccnb2	6.8475e-155	1.08155	0.48	0.16	2.12546e-150	Tbx5	3.33479e-236	1.10695	0.502	0.111	1.03512e-231	Serpinh1	2.73491e-96	1.36078	0.969	0.605	8.48917e-92
Hspa5	0	0.960631	0.809	0.424	0	Apobec2	1.85502e-164	0.697049	0.794	0.597	5.75799e-160	Rps27a	0	0.646354	0.999	0.993	0	Mcam	2.23748e-295	1.15256	0.447	0.107	6.94513e-291	Mgp	3.9173e-109	0.587627	0.562	0.285	1.21593e-104	Hmgn2	1.00644e-186	1.06976	0.938	0.671	3.124e-182	Ryr2	2.76397e-151	1.09686	0.86	0.412	8.57935e-147	Vim	6.53759e-70	1.35133	0.924	0.661	2.02927e-65
Kcne1	2.72704e-268	0.952798	0.456	0.168	8.46473e-264	Hspb6	2.53755e-130	0.694568	0.536	0.314	7.87655e-126	Mif	3.78892e-94	0.644083	0.981	0.966	1.17608e-89	Tmed10	1.87293e-238	1.14834	0.701	0.351	5.81356e-234	Ubb	4.50344e-199	0.581915	1	0.98	1.39787e-194	Hmgb1	5.53401e-270	1.04024	0.996	0.907	1.71776e-265	Rxfp1	7.31241e-294	1.07257	0.394	0.053	2.26977e-289	Ltbp4	2.90117e-267	1.34228	0.585	0.058	9.00524e-263
Grb10	0	0.951582	0.917	0.572	0	Myoz2	9.62995e-226	0.693635	0.923	0.733	2.98914e-221	Rps5	0	0.6428	0.999	0.99	0	Gpc3	1.24019e-221	1.13565	0.539	0.202	3.84956e-217	Scp2	2.00808e-70	0.57581	0.582	0.374	6.23307e-66	H2afx	4.23657e-137	1.03336	0.558	0.234	1.31503e-132	Myl4	5.05758e-203	1.06716	1	0.974	1.56987e-198	Col4a1	3.22485e-106	1.32915	0.827	0.273	1.00099e-101
Palld	0	0.947866	0.84	0.436	0	Ndrg2	1.13839e-176	0.689701	0.809	0.629	3.53356e-172	Cdk4	1.22813e-121	0.642091	0.729	0.495	3.81211e-117	Dsp	1.51479e-240	1.13255	0.768	0.38	4.70192e-236	Tnnt2	1.79172e-194	0.568013	1	1	5.56148e-190	Tubb6	1.15315e-125	1.03257	0.451	0.164	3.57936e-121	Mybphl	2.90251e-230	1.06387	0.544	0.123	9.00938e-226	Akap12	2.64677e-221	1.32781	0.502	0.052	8.21559e-217
Ktn1	0	0.943899	0.663	0.264	0	Tnni1	0	0.689107	1	0.999	0	Anp32b	2.59971e-99	0.640698	0.699	0.503	8.06951e-95	Palld	6.25423e-242	1.12237	0.831	0.503	1.94131e-237	Cfl2	4.09638e-121	0.565893	0.954	0.841	1.27152e-116	Top2a	7.06025e-184	1.01651	0.577	0.19	2.1915e-179	Dkk3	7.08734e-275	1.05837	0.388	0.055	2.19991e-270	Eln	4.1816e-75	1.31894	0.433	0.097	1.29797e-70
Hadhb	0	0.930564	0.766	0.443	0	Nipsnap2	1.06461e-169	0.688998	0.798	0.603	3.30456e-165	Rpl14	0	0.638953	1	0.988	0	Calr	2.242e-245	1.11429	0.829	0.492	6.95916e-241	Rpl10	1.43864e-196	0.565294	0.999	0.982	4.46553e-192	Cenpa	1.36875e-108	1.01634	0.601	0.298	4.24861e-104	Csrp2	6.14825e-46	1.05129	0.749	0.576	1.90842e-41	Igfbp7	2.18384e-140	1.31351	0.585	0.109	6.77863e-136
Sorbs2	0	0.928521	0.911	0.564	0	Ak1	7.34782e-183	0.686511	0.83	0.649	2.28076e-178	Ubb	3.18356e-267	0.637264	0.999	0.979	9.88176e-263	Ntn1	1.45999e-158	1.10909	0.356	0.115	4.53181e-154	Pcp4l1	1.04076e-78	0.56504	0.348	0.156	3.23053e-74	Cks1b	2.83765e-158	1.00977	0.784	0.435	8.80808e-154	Tbx20	2.79534e-121	1.03029	0.727	0.383	8.67674e-117	Col15a1	0	1.29573	0.422	0.024	0
Rbm24	0	0.923904	0.72	0.378	0	Cox20	4.12338e-197	0.685936	0.893	0.742	1.2799e-192	Rpl13	0	0.636656	1	0.998	0	Serpinh1	1.25708e-262	1.1062	0.877	0.578	3.90199e-258	Dstn	9.85186e-133	0.554018	0.986	0.942	3.05802e-128	Hist1h2ap	1.36192e-140	1.00649	0.466	0.155	4.22739e-136	Ctsl	1.31632e-118	1.01885	0.595	0.247	4.08585e-114	Tagln2	1.32704e-70	1.26104	0.702	0.266	4.11912e-66
Myh6	0	0.914692	0.975	0.746	0	Etfb	3.49511e-257	0.6854	0.961	0.84	1.08488e-252	Rps16	0	0.636046	1	0.99	0	Myh10	5.65224e-257	1.10181	0.516	0.168	1.75446e-252	Ybx1	2.61087e-170	0.547085	0.999	0.965	8.10413e-166	Dut	9.80347e-133	1.00223	0.694	0.369	3.043e-128	5430431A17Rik	1.44818e-98	1.01417	0.772	0.448	4.49517e-94	Peg3	4.38861e-81	1.24817	0.675	0.221	1.36222e-76
Ndufa1	0	0.901698	0.933	0.72	0	Ndufab1	0	0.684334	0.995	0.937	0	Rps3	0	0.630057	0.999	0.98	0	Meg3	5.73194e-161	1.09563	0.491	0.202	1.7792e-156	Rtraf	1.50792e-77	0.540291	0.786	0.612	4.68057e-73	Calm2	2.99681e-167	0.984897	0.932	0.706	9.30211e-163	Uts2b	2.1389e-186	1.01344	0.227	0.026	6.63913e-182	Fbn1	1.83791e-234	1.24748	0.536	0.055	5.70486e-230
Slc16a1	0	0.893107	0.462	0.129	0	Uba52	0	0.683922	0.997	0.907	0	Rps3a1	0	0.62317	0.999	0.984	0	Cxcl12	1.71282e-223	1.09459	0.382	0.099	5.31661e-219	Gnas	9.46632e-123	0.537141	0.981	0.918	2.93835e-118	Knstrn	5.64161e-163	0.981795	0.436	0.124	1.75116e-158	Ttn	3.32429e-146	1.00501	0.988	0.558	1.03186e-141	Mfap2	1.91095e-101	1.22362	0.654	0.174	5.93158e-97
Ank2	0	0.887127	0.454	0.137	0	Mdh2	1.44948e-304	0.680709	0.988	0.913	4.49918e-300	Rps11	0	0.615027	0.999	0.989	0	Mpped2	3.62259e-199	1.08933	0.468	0.161	1.12445e-194	Map1lc3b	5.56216e-67	0.531893	0.759	0.607	1.72649e-62	Cdca3	1.33602e-142	0.954328	0.486	0.168	4.147e-138	Nr2f2	0	0.995045	0.373	0.043	0	Mfap4	1.31704e-122	1.21842	0.484	0.082	4.08809e-118
Popdc2	0	0.880675	0.691	0.349	0	Cryab	0	0.676173	0.999	0.963	0	Cfl1	6.13792e-151	0.613601	0.918	0.789	1.90521e-146	Tmed2	3.807e-231	1.08736	0.76	0.437	1.18169e-226	Tnni3	8.65587e-188	0.531002	1	0.99	2.68678e-183	Racgap1	6.33996e-158	0.95164	0.44	0.131	1.96792e-153	App	4.06844e-129	0.992418	0.615	0.247	1.26284e-124	Bicc1	0	1.21313	0.54	0.038	0
Tns1	3.35337e-293	0.878073	0.535	0.214	1.04089e-288	Atp5f1	0	0.67431	0.993	0.943	0	Rps18	0	0.613031	1	0.993	0	Gpx3	5.87955e-212	1.08643	0.804	0.44	1.82501e-207	Gng2	5.5353e-71	0.526779	0.359	0.173	1.71816e-66	Plk1	5.89161e-231	0.94669	0.371	0.067	1.82875e-226	Kcnj5	3.67027e-269	0.990448	0.384	0.055	1.13925e-264	Klf6	3.4904e-98	1.19733	0.623	0.161	1.08342e-93
Oxct1	1.77023e-287	0.873689	0.758	0.47	5.49479e-283	Slc25a11	3.68858e-145	0.672135	0.713	0.514	1.14494e-140	Bnip3l	4.92235e-99	0.61286	0.656	0.45	1.5279e-94	Wnk1	5.51342e-192	1.08349	0.636	0.319	1.71137e-187	Rab2a	1.15041e-62	0.521998	0.71	0.531	3.57087e-58	Lmnb1	3.25549e-128	0.924463	0.563	0.241	1.0105e-123	Corin	1.65005e-167	0.989101	0.387	0.087	5.12176e-163	Rcn3	8.66857e-103	1.18486	0.626	0.16	2.69072e-98
Gm42418	6.52675e-286	0.868652	0.558	0.231	2.0259e-281	Sdhc	4.53987e-197	0.670846	0.879	0.729	1.40918e-192	Ywhaq	1.90194e-110	0.611987	0.762	0.577	5.90363e-106	Ctnnb1	2.48493e-197	1.07905	0.695	0.39	7.71324e-193	Ank1	8.58257e-79	0.516605	0.304	0.125	2.66403e-74	Ube2t	3.67202e-181	0.91007	0.385	0.091	1.13979e-176	Malat1	5.24201e-142	0.988798	1	0.956	1.62712e-137	Aspn	7.69865e-282	1.18103	0.453	0.032	2.38966e-277
Dag1	0	0.868579	0.568	0.199	0	Atp5j	0	0.670726	1	0.991	0	Hbb-bt	0	0.60906	1	0.977	0	Lamc1	9.08053e-249	1.07817	0.52	0.17	2.8186e-244	Slc22a1	1.69894e-133	0.515823	0.281	0.076	5.27351e-129	Snrpd1	4.88593e-119	0.903609	0.761	0.475	1.51659e-114	Ccdc141	1.38229e-113	0.980447	0.707	0.376	4.29062e-109	Emp1	8.30764e-172	1.1799	0.54	0.075	2.57869e-167
Vegfa	0	0.858388	0.399	0.109	0	Slc25a5	0	0.662999	0.996	0.94	0	Ranbp1	1.55811e-110	0.600904	0.872	0.733	4.83638e-106	Ptgfrn	1.01692e-227	1.06804	0.472	0.15	3.15651e-223	Bex4	1.31719e-55	0.508127	0.743	0.575	4.08856e-51	Cenpm	6.84721e-138	0.88528	0.461	0.155	2.12537e-133	Tmx4	1.20831e-137	0.975612	0.456	0.137	3.7506e-133	Gas1	6.60728e-148	1.16791	0.54	0.086	2.0509e-143
Cd36	0	0.857587	0.52	0.187	0	Etfa	5.09978e-164	0.659129	0.823	0.653	1.58297e-159	Rpl17	2.24613e-269	0.599731	0.999	0.975	6.97199e-265	Ccnt2	9.87945e-250	1.06736	0.5	0.157	3.06658e-245	Aif1l	4.3867e-70	0.493928	0.272	0.113	1.36163e-65	Lsm3	8.3537e-103	0.872729	0.621	0.332	2.59299e-98	Casq2	1.05376e-129	0.967682	0.831	0.432	3.27088e-125	Mmp2	2.76686e-203	1.16668	0.505	0.056	8.58832e-199
Pcdh7	0	0.852649	0.548	0.178	0	Ndufs3	1.80562e-217	0.657626	0.922	0.773	5.60465e-213	Rpl15	0	0.598634	0.999	0.988	0	Ssr3	1.07168e-209	1.06324	0.61	0.27	3.3265e-205	Gstp1	5.04025e-52	0.478929	0.559	0.371	1.56449e-47	Pmf1	1.23104e-124	0.87076	0.52	0.209	3.82115e-120	Mast4	3.47972e-144	0.952759	0.53	0.173	1.08011e-139	Xist	1.9012e-55	1.16029	0.696	0.291	5.90133e-51
Qk	2.76793e-306	0.844905	0.732	0.386	8.59164e-302	Pln	0	0.655702	1	0.964	0	Cnn1	1.06465e-75	0.597601	0.54	0.341	3.30468e-71	App	1.10385e-209	1.05444	0.567	0.231	3.42636e-205	Myl6	1.46115e-89	0.47077	0.977	0.943	4.5354e-85	Ran	4.79793e-163	0.86411	0.941	0.758	1.48928e-158	Casq1	2.07262e-71	0.937503	0.366	0.141	6.43343e-67	Rbp1	1.30492e-80	1.12868	0.64	0.195	4.05048e-76
Clasp1	2.42051e-288	0.843389	0.537	0.213	7.51327e-284	Sdhd	5.07577e-196	0.655215	0.9	0.736	1.57552e-191	Rps9	0	0.590902	0.998	0.988	0	Laptm4a	7.57106e-232	1.04883	0.834	0.539	2.35006e-227	Cavin2	7.24983e-39	0.464739	0.504	0.351	2.25035e-34	Ywhah	5.33716e-144	0.86254	0.909	0.687	1.65666e-139	Maged2	6.48437e-99	0.929804	0.645	0.322	2.01275e-94	Igfbp4	3.01343e-101	1.1281	0.609	0.148	9.35367e-97
Macf1	0	0.841261	0.548	0.204	0	Got1	1.63513e-137	0.65134	0.733	0.544	5.07545e-133	Rpl6	5.55288e-308	0.590727	0.998	0.988	1.72361e-303	Alcam	0	1.04607	0.329	0.041	0	Grb14	5.28526e-48	0.462477	0.391	0.229	1.64054e-43	Cmc2	2.69384e-110	0.86252	0.738	0.46	8.36167e-106	Stard10	3.10614e-183	0.927405	0.429	0.097	9.64146e-179	Sox9	0	1.12085	0.446	0.023	0
Rtn4	1.98214e-295	0.835369	0.655	0.304	6.15255e-291	Idh3b	7.5013e-149	0.650369	0.776	0.59	2.3284e-144	Rpl13a	4.66662e-164	0.59069	0.944	0.826	1.44852e-159	Pcdh7	6.87537e-220	1.04333	0.586	0.233	2.13412e-215	Ckm	8.60676e-79	0.461996	0.995	0.851	2.67154e-74	Dek	1.48972e-86	0.860223	0.609	0.346	4.62408e-82	Hsp90b1	5.13127e-126	0.92519	0.837	0.443	1.59275e-121	Lsp1	3.06236e-107	1.11516	0.478	0.091	9.50556e-103
Ndufa13	0	0.82843	0.992	0.954	0	Coq9	9.22905e-119	0.648293	0.602	0.408	2.8647e-114	Rplp0	0	0.590091	1	0.993	0	Fus	1.59426e-195	1.04182	0.68	0.358	4.94859e-191	Uts2b	1.50037e-133	0.459166	0.155	0.024	4.65715e-129	Ranbp1	3.16669e-142	0.84621	0.926	0.739	9.82941e-138	Gm42418	3.35486e-73	0.910748	0.58	0.299	1.04135e-68	Id3	1.69329e-64	1.11109	0.699	0.26	5.25597e-60
Ncam1	0	0.828268	0.52	0.185	0	Ech1	3.40454e-119	0.646733	0.617	0.422	1.05677e-114	Ucp2	9.23298e-128	0.588026	0.273	0.086	2.86592e-123	Lamp2	1.05663e-201	1.03491	0.54	0.217	3.27979e-197	Nkx2-5	8.42365e-55	0.457525	0.731	0.56	2.6147e-50	Cenpw	6.31913e-111	0.84143	0.542	0.239	1.96146e-106	Shox2	1.08061e-185	0.908918	0.133	0.007	3.3542e-181	Fosb	2.55471e-89	1.09575	0.516	0.12	7.92981e-85
Mybpc3	0	0.815024	0.963	0.829	0	Atp5o.1	0	0.644716	1	0.981	0	Rpl12	1.66696e-164	0.585954	0.958	0.875	5.17423e-160	Tbx20	2.407e-180	1.03135	0.671	0.369	7.47134e-176	Morf4l1	3.74216e-86	0.457189	0.966	0.881	1.16157e-81	Lsm2	5.20719e-105	0.832355	0.592	0.294	1.61631e-100	Plpp3	1.47038e-233	0.908388	0.32	0.043	4.56406e-229	Klf2	5.84844e-39	1.0871	0.595	0.274	1.81536e-34
Cox4i1	0	0.813407	1	0.998	0	Ndufs7	4.68174e-226	0.64361	0.951	0.846	1.45321e-221	Ccnd3	2.29426e-93	0.584023	0.673	0.473	7.1214e-89	Flrt2	6.53217e-293	1.02853	0.318	0.051	2.02759e-288	Esd	1.46578e-52	0.455958	0.684	0.529	4.54979e-48	Pcna	8.17687e-90	0.831813	0.442	0.19	2.5381e-85	Ank3	5.71489e-120	0.903813	0.545	0.207	1.7739e-115	H19	4.3542e-55	1.07403	0.972	0.895	1.35154e-50
Uqcr11	0	0.806321	0.999	0.993	0	Suclg1	1.04711e-168	0.640243	0.849	0.679	3.25023e-164	Ppp1r1a	1.42952e-91	0.582335	0.544	0.327	4.43724e-87	Ddx3x	2.25442e-209	1.02843	0.62	0.284	6.99772e-205	Gsta4	9.73652e-44	0.455424	0.357	0.207	3.02222e-39	Pttg1	3.18366e-69	0.830287	0.531	0.298	9.88207e-65	Col4a5	6.51563e-143	0.902866	0.46	0.133	2.02245e-138	Actg1	2.23365e-55	1.07144	0.938	0.696	6.93324e-51
Vcl	1.39205e-286	0.799482	0.481	0.167	4.32093e-282	Acads	2.76937e-104	0.634436	0.549	0.363	8.59612e-100	Rpl21	1.59171e-284	0.581979	1	0.982	4.94066e-280	Cltc	3.72864e-201	1.02484	0.619	0.288	1.15737e-196	Cope	6.74022e-46	0.453897	0.625	0.465	2.09216e-41	Cdkn3	1.56913e-105	0.820823	0.33	0.102	4.87057e-101	Ramp1	1.50797e-95	0.898748	0.543	0.235	4.68075e-91	Cald1	5.28796e-90	1.06806	0.706	0.207	1.64138e-85
Svil	1.06934e-286	0.790762	0.603	0.26	3.31923e-282	Tpi1	3.99767e-276	0.63395	0.99	0.938	1.24088e-271	Pfn1	1.75475e-229	0.581752	0.993	0.963	5.44673e-225	Flnc	1.18409e-215	1.01498	0.636	0.271	3.67542e-211	Capns1	2.09097e-47	0.449121	0.643	0.471	6.49038e-43	Dnajc9	2.307e-107	0.812325	0.456	0.18	7.16094e-103	Timp3	1.00617e-88	0.897162	0.44	0.17	3.12315e-84	Ebf1	9.59275e-219	1.06611	0.495	0.049	2.97759e-214
Cox8b	6.84166e-306	0.787494	0.94	0.699	2.12365e-301	Hopx	1.75369e-143	0.630303	0.847	0.676	5.44345e-139	Tceal9	1.92176e-134	0.580632	0.936	0.835	5.96515e-130	Bsg	2.10743e-218	1.01104	0.907	0.672	6.54147e-214	Gm32849	5.14379e-158	0.4485	0.141	0.016	1.59663e-153	Tacc3	2.95758e-153	0.812128	0.344	0.083	9.18033e-149	Igf2r	9.8848e-126	0.895392	0.809	0.396	3.06824e-121	Ppib	1.13248e-63	1.06493	0.82	0.404	3.51523e-59
Ybx3	2.21311e-237	0.784957	0.509	0.225	6.86949e-233	Cyc1	3.93857e-261	0.628035	0.988	0.916	1.22253e-256	Vim	3.76121e-87	0.577941	0.797	0.644	1.16748e-82	Hbb-bh1	1.24773e-248	1.0103	0.421	0.103	3.87295e-244	Tmsb10	8.86696e-114	0.437167	0.999	0.988	2.7523e-109	Mlf1	2.83848e-124	0.805357	0.892	0.669	8.81064e-120	Cox6a2	6.46182e-140	0.888654	0.993	0.957	2.00575e-135	Cd63	5.15904e-61	1.06462	0.841	0.442	1.60137e-56
Tln2	1.667e-262	0.781883	0.45	0.163	5.17436e-258	Gstp1	2.54141e-125	0.627666	0.564	0.35	7.88853e-121	Pclaf	1.87648e-65	0.572177	0.459	0.273	5.82459e-61	Itga1	9.85864e-188	1.00772	0.414	0.133	3.06012e-183	Gm8797	1.03134e-48	0.435854	0.342	0.185	3.20127e-44	Rangap1	7.52367e-102	0.801979	0.453	0.183	2.33535e-97	Id2	8.25021e-31	0.873886	0.376	0.223	2.56087e-26	Loxl2	3.07263e-137	1.05656	0.516	0.084	9.53745e-133
Perp	2.19393e-239	0.780038	0.573	0.274	6.80995e-235	Mrpl12	3.16529e-177	0.621893	0.894	0.742	9.82507e-173	Hmgb1	5.32885e-135	0.565136	0.97	0.904	1.65408e-130	Serinc1	1.56137e-189	1.00474	0.554	0.235	4.8465e-185	Snrpn	5.20425e-32	0.434816	0.466	0.331	1.6154e-27	Rrm1	1.93924e-106	0.797794	0.44	0.17	6.01939e-102	Gm47547	3.34243e-227	0.869618	0.206	0.016	1.03749e-222	Junb	6.99575e-65	1.05322	0.599	0.199	2.17148e-60
Atp1a1	0	0.778046	0.822	0.428	0	Uqcrb	0	0.616265	1	0.974	0	Rps4x	1.65182e-278	0.560868	0.999	0.988	5.12724e-274	Hsp90b1	3.76329e-206	1.00013	0.78	0.427	1.16812e-201	Pebp1	8.8382e-58	0.431962	0.909	0.835	2.74338e-53	Esco2	2.79977e-154	0.792035	0.313	0.068	8.69048e-150	Sptbn1	2.43182e-128	0.869369	0.855	0.429	7.54838e-124	Tcf21	3.91095e-279	1.03236	0.391	0.023	1.21396e-274
Strip2	3.67059e-271	0.777397	0.39	0.119	1.13935e-266	D10Jhu81e	6.55277e-108	0.609575	0.549	0.361	2.03398e-103	Rps20	3.31822e-201	0.554665	0.993	0.949	1.02998e-196	Sulf2	6.26753e-184	0.999702	0.464	0.169	1.94544e-179	Slc25a4	4.83819e-141	0.428225	1	0.994	1.50178e-136	Smc2	2.58768e-111	0.789708	0.441	0.162	8.03214e-107	Ank1	6.51263e-131	0.869118	0.428	0.127	2.02152e-126	Btg2	2.00637e-62	1.02654	0.623	0.217	6.22778e-58
Reep5	6.01792e-264	0.776625	0.739	0.43	1.86796e-259	Fkbp3	2.97088e-177	0.606449	0.904	0.771	9.22161e-173	Tubb5	1.48041e-126	0.552954	0.973	0.902	4.59518e-122	Marcks	5.92696e-156	0.992463	0.55	0.265	1.83973e-151	AC133868.2	2.30005e-95	0.426503	0.147	0.031	7.13936e-91	H2afv	2.03304e-108	0.781076	0.851	0.61	6.31057e-104	Fbn2	2.22186e-107	0.865005	0.613	0.258	6.89666e-103	Mdk	5.19694e-67	1.0204	0.779	0.317	1.61313e-62
Actn2	0	0.775946	0.958	0.825	0	Ndufa10	1.09676e-166	0.606362	0.903	0.774	3.40434e-162	Gm2000	6.72794e-98	0.550866	0.366	0.168	2.08835e-93	Atp2b1	6.12021e-223	0.9905	0.524	0.184	1.89971e-218	Tubb4b	6.09315e-30	0.424105	0.57	0.438	1.89131e-25	Rfc4	6.86398e-106	0.777762	0.311	0.092	2.13058e-101	Sfrp1	7.88293e-63	0.861536	0.555	0.298	2.44686e-58	2022-09-11	1.38528e-118	1.01617	0.536	0.102	4.29992e-114
Bcam	5.54843e-231	0.768217	0.554	0.256	1.72223e-226	Slc25a3	6.59449e-290	0.602668	0.997	0.961	2.04693e-285	Mpped2	9.05689e-96	0.548953	0.372	0.168	2.81126e-91	Arid1a	9.01728e-194	0.985158	0.538	0.219	2.79896e-189	Lxn	4.80857e-55	0.423505	0.19	0.072	1.49258e-50	Bub3	3.31112e-76	0.770468	0.509	0.269	1.02777e-71	Sparc	2.06567e-119	0.851857	0.911	0.627	6.41183e-115	Hist1h2ap	2.07792e-13	1.01538	0.343	0.174	6.44985e-09
Asph	2.81821e-268	0.765294	0.532	0.211	8.74772e-264	Echs1	6.7788e-122	0.600571	0.738	0.571	2.10414e-117	Rps7	1.18032e-266	0.548473	0.999	0.983	3.66373e-262	Slc38a1	2.45745e-215	0.985037	0.486	0.165	7.62792e-211	Tnnc1	6.9538e-152	0.423481	1	0.998	2.15846e-147	Mad2l1	6.64889e-123	0.76777	0.38	0.118	2.06382e-118	Cpne5	2.17772e-174	0.842335	0.265	0.039	6.75965e-170	Emilin1	3.21264e-223	0.987301	0.491	0.047	9.97202e-219
Ahnak	1.81604e-257	0.76434	0.494	0.191	5.637e-253	Mt1	7.95711e-154	0.599049	0.922	0.78	2.46989e-149	Rpl26	1.87666e-293	0.548373	0.999	0.993	5.82515e-289	Cxadr	7.04968e-234	0.984818	0.421	0.115	2.18822e-229	Gabarap	3.38224e-54	0.422988	0.85	0.729	1.04985e-49	Kif20a	9.1657e-118	0.764049	0.287	0.074	2.84503e-113	Cd36	1.69417e-89	0.838794	0.566	0.254	5.2587e-85	Flna	5.02061e-118	0.978361	0.547	0.105	1.5584e-113
Rbm20	9.43761e-236	0.756767	0.414	0.151	2.92943e-231	Ptgds	8.77527e-87	0.595475	0.533	0.347	2.72384e-82	Tma7	1.30596e-121	0.544373	0.945	0.873	4.0537e-117	Atp1a1	1.18799e-228	0.984183	0.841	0.49	3.68751e-224	Mdh1	4.05703e-116	0.422854	1	0.962	1.2593e-111	Aurkb	7.92278e-173	0.762724	0.289	0.053	2.45923e-168	Fbln1	6.32712e-110	0.83839	0.352	0.101	1.96394e-105	P4hb	1.14866e-81	0.974842	0.699	0.215	3.56544e-77
Ndufa4	0	0.753377	0.999	0.994	0	Vdac1	1.58522e-202	0.594509	0.956	0.858	4.92052e-198	H2afz	3.37985e-104	0.543668	0.942	0.827	1.0491e-99	Vldlr	2.26518e-165	0.983013	0.468	0.183	7.03112e-161	Drap1	6.2686e-35	0.418003	0.525	0.385	1.94577e-30	Ckap2l	2.32294e-154	0.75956	0.295	0.061	7.21041e-150	Rbpms	1.10726e-93	0.833362	0.871	0.68	3.43693e-89	Loxl1	1.83074e-182	0.974529	0.453	0.049	5.68261e-178
Ppargc1a	1.19617e-198	0.751109	0.551	0.282	3.71291e-194	Acat1	3.15495e-123	0.594136	0.764	0.594	9.79298e-119	Rpl27a	2.16348e-252	0.54075	0.999	0.986	6.71543e-248	Camk2d	1.84432e-175	0.978739	0.757	0.487	5.72476e-171	Hint1	5.90319e-87	0.416715	0.982	0.944	1.83235e-82	Acta2	4.62911e-88	0.758887	0.946	0.833	1.43687e-83	Aplp2	6.89551e-95	0.830805	0.648	0.311	2.14037e-90	Col4a2	2.81371e-65	0.972399	0.671	0.23	8.73376e-61
Hk1	6.96455e-216	0.748144	0.565	0.285	2.1618e-211	Sh3bgr	1.49456e-203	0.593372	0.971	0.897	4.63913e-199	H3f3b	1.15398e-123	0.540403	0.933	0.813	3.58194e-119	Fkbp9	5.01434e-193	0.976331	0.471	0.17	1.55645e-188	Ehd4	2.00423e-34	0.415518	0.566	0.426	6.22113e-30	Hspa8	1.15293e-190	0.754504	0.997	0.97	3.57868e-186	Zfp36l1	7.51918e-77	0.830444	0.66	0.374	2.33395e-72	Hsp90b1	2.95386e-65	0.967634	0.934	0.458	9.16878e-61
Cox7a2	0	0.741774	0.999	0.993	0	Ndufv1	3.35367e-147	0.582296	0.859	0.696	1.04098e-142	Rps12	7.50343e-168	0.53931	0.981	0.929	2.32906e-163	Slc6a6	6.67771e-143	0.973104	0.286	0.08	2.07276e-138	Hebp1	2.09287e-49	0.412381	0.25	0.116	6.49627e-45	Sae1	5.43908e-82	0.744215	0.525	0.267	1.68829e-77	Dst	4.32222e-103	0.826851	0.503	0.191	1.34162e-98	Nr4a1	7.79649e-105	0.962728	0.478	0.09	2.42003e-100
Nexn	0	0.741117	0.95	0.785	0	Ldha	6.11949e-239	0.575651	0.996	0.953	1.89949e-234	Eif2s2	1.06766e-116	0.538154	0.899	0.781	3.31401e-112	Svil	4.41307e-171	0.971734	0.628	0.312	1.36982e-166	Oat	8.29222e-35	0.409299	0.564	0.423	2.5739e-30	Kif22	1.84434e-150	0.737673	0.298	0.064	5.72484e-146	Herpud1	1.0209e-100	0.825833	0.438	0.155	3.16888e-96	Nfia	7.19742e-58	0.955555	0.779	0.338	2.23408e-53
Ctgf	4.72185e-154	0.740778	0.287	0.101	1.46566e-149	Phb	9.48644e-116	0.570804	0.734	0.567	2.94459e-111	Eif3f	2.09427e-105	0.536755	0.859	0.702	6.5006e-101	Sparc	8.9492e-189	0.971097	0.85	0.617	2.77783e-184	Sra1	5.22166e-38	0.408184	0.399	0.252	1.6208e-33	Jpt1	3.71434e-95	0.734641	0.928	0.786	1.15293e-90	Maged1	3.43988e-83	0.825071	0.725	0.424	1.06774e-78	Zfp36	2.29844e-75	0.951682	0.45	0.106	7.13435e-71
Xirp1	3.33546e-259	0.739745	0.388	0.121	1.03533e-254	Mlf1	4.38544e-132	0.567373	0.821	0.652	1.36124e-127	Ldha	5.73064e-117	0.535315	0.987	0.957	1.77879e-112	Tmem2	4.26295e-283	0.969585	0.364	0.071	1.32322e-278	Phyh	8.52538e-42	0.403932	0.55	0.379	2.64628e-37	Mb	3.47886e-108	0.732979	0.975	0.839	1.07984e-103	Pbxip1	1.15716e-110	0.819181	0.458	0.157	3.59181e-106	Spon2	9.40843e-152	0.950196	0.412	0.049	2.92038e-147
Hadha	3.44792e-199	0.732696	0.667	0.411	1.07023e-194	Gmpr	6.778e-99	0.566007	0.592	0.416	2.10389e-94	Rpl23a	6.46891e-273	0.533001	1	0.993	2.00795e-268	Pxdn	1.30717e-257	0.968938	0.372	0.082	4.05744e-253	Cav1	1.27983e-71	0.400095	0.351	0.158	3.97258e-67	Ubald2	5.84337e-64	0.72769	0.511	0.29	1.81378e-59	Calr	8.70396e-105	0.818065	0.847	0.511	2.70171e-100	Fbn2	4.39415e-64	0.94707	0.727	0.271	1.36394e-59
Kcng2	2.56948e-233	0.728069	0.393	0.136	7.97566e-229	Pgam2	2.42903e-227	0.560925	0.992	0.907	7.5397e-223	Marcksl1	3.48814e-74	0.530585	0.631	0.443	1.08272e-69	Actg1	3.93173e-206	0.968221	0.88	0.677	1.22041e-201	Rab11b	4.18206e-31	0.399743	0.552	0.417	1.29811e-26	Mrpl18	7.07145e-100	0.727474	0.865	0.666	2.19498e-95	Map1b	3.46051e-95	0.816557	0.479	0.188	1.07414e-90	Thbs2	0	0.947066	0.415	0.02	0
Nfib	1.30182e-237	0.726516	0.689	0.376	4.04085e-233	Cox8b	8.11011e-155	0.555628	0.92	0.723	2.51738e-150	Rps6	5.66595e-228	0.530473	0.998	0.975	1.75871e-223	Pbrm1	6.35464e-167	0.966125	0.635	0.34	1.97248e-162	Arf1	3.99374e-46	0.397422	0.792	0.656	1.23966e-41	Fkbp3	9.66268e-121	0.719802	0.947	0.785	2.9993e-116	Serpinh1	4.12313e-103	0.814994	0.893	0.594	1.27982e-98	Gm42418	1.31227e-56	0.944306	0.761	0.307	4.07329e-52
Synpo2l	9.03317e-191	0.719062	0.667	0.41	2.8039e-186	Apoo	5.91367e-99	0.555578	0.658	0.489	1.8356e-94	Snrpd1	1.70891e-69	0.519831	0.646	0.47	5.30444e-65	Bmp7	5.76215e-223	0.964084	0.457	0.143	1.78857e-218	Mrps6	4.02632e-39	0.396121	0.362	0.217	1.24977e-34	Hat1	8.85425e-72	0.71961	0.449	0.217	2.74836e-67	Perp	7.41165e-73	0.813022	0.612	0.335	2.30058e-68	Tpm4	1.93733e-66	0.940491	0.685	0.239	6.01347e-62
Nrp1	9.26786e-248	0.717229	0.434	0.15	2.87674e-243	Grpel1	4.03719e-103	0.55446	0.63	0.446	1.25314e-98	Rpl34	2.27645e-225	0.513221	0.998	0.981	7.06611e-221	Cd81	6.55968e-226	0.963839	0.909	0.678	2.03612e-221	Eif3h	4.66048e-45	0.394841	0.82	0.694	1.44661e-40	Nsmce4a	1.65454e-65	0.714552	0.506	0.28	5.13571e-61	Gnao1	3.5832e-199	0.80943	0.312	0.048	1.11223e-194	Jund	3.61429e-46	0.929996	0.841	0.517	1.12188e-41
Irf2bp2	1.90587e-223	0.716732	0.458	0.183	5.91581e-219	Pygm	1.92692e-96	0.553142	0.639	0.467	5.98117e-92	Acp1	4.3661e-67	0.512384	0.479	0.298	1.35524e-62	Creb5	4.13393e-162	0.963626	0.409	0.146	1.28317e-157	Tgfb1i1	2.11422e-29	0.39477	0.428	0.298	6.56253e-25	Cycs	6.42812e-207	0.709905	1	0.98	1.99529e-202	Chrm2	5.47953e-170	0.79294	0.323	0.06	1.70085e-165	Sulf1	5.89621e-244	0.923639	0.356	0.022	1.83018e-239
Pde4dip	8.01915e-225	0.71474	0.386	0.136	2.48914e-220	Tcap	1.16783e-83	0.544793	0.667	0.513	3.62496e-79	Gm9493	8.48299e-95	0.512254	0.287	0.113	2.63312e-90	3632451O06Rik	8.9572e-201	0.960211	0.344	0.089	2.78031e-196	Ldhb	6.27649e-83	0.394587	0.989	0.925	1.94822e-78	H1f0	1.40267e-48	0.709731	0.573	0.381	4.3539e-44	Mical3	6.54779e-110	0.792787	0.432	0.142	2.03243e-105	Ogn	7.75174e-141	0.916108	0.422	0.055	2.40614e-136
Enah	6.26395e-219	0.714031	0.547	0.254	1.94433e-214	Mrpl42	2.33161e-166	0.54479	0.952	0.867	7.23732e-162	Eef2	7.0691e-128	0.509097	0.971	0.924	2.19425e-123	Lnpep	1.78361e-202	0.959826	0.508	0.182	5.53633e-198	Mlf2	8.06919e-42	0.393573	0.753	0.613	2.50468e-37	1810037I17Rik	5.07299e-96	0.708831	0.885	0.715	1.57465e-91	Sspn	2.18519e-84	0.790626	0.528	0.229	6.78284e-80	Timp2	1.09278e-74	0.914228	0.595	0.171	3.39199e-70
Tfrc	8.08648e-213	0.712088	0.297	0.084	2.51004e-208	Fbxl22	1.05528e-109	0.538863	0.883	0.774	3.27557e-105	Rps15	8.17186e-231	0.507239	0.999	0.987	2.53655e-226	Stt3b	1.18766e-201	0.959161	0.456	0.153	3.68648e-197	Hspb3	4.26848e-42	0.39317	0.33	0.184	1.32494e-37	Erh	5.13012e-85	0.705124	0.792	0.573	1.59239e-80	Furin	4.2002e-129	0.790301	0.369	0.096	1.30374e-124	Itih5	0	0.911284	0.384	0.013	0
Ptgds	1.56329e-217	0.709779	0.61	0.304	4.85246e-213	Hibadh	6.53417e-78	0.536575	0.578	0.433	2.02821e-73	Gng5	2.27434e-166	0.506765	0.988	0.953	7.05955e-162	Qk	2.13156e-180	0.957687	0.735	0.441	6.61635e-176	Tceal8	6.07559e-45	0.391372	0.833	0.706	1.88586e-40	Nde1	3.81818e-103	0.704264	0.283	0.079	1.18516e-98	Mest	5.60275e-33	0.787059	0.717	0.591	1.73909e-28	Mgp	8.15444e-28	0.911059	0.606	0.31	2.53114e-23
Prkaa2	1.17785e-195	0.709064	0.497	0.236	3.65606e-191	Ndufa12	6.00893e-185	0.533183	0.978	0.904	1.86517e-180	Aprt	6.02404e-66	0.5057	0.508	0.328	1.86986e-61	Cst3	1.97905e-159	0.954649	0.862	0.625	6.14298e-155	Trim54	4.11522e-104	0.389412	0.147	0.028	1.27736e-99	Cenpk	9.54274e-134	0.700825	0.282	0.063	2.96207e-129	Adm	2.52236e-171	0.786756	0.242	0.033	7.82941e-167	S100a11	1.30961e-30	0.910967	0.806	0.53	4.06504e-26
Ammecr1	1.91472e-224	0.701819	0.404	0.147	5.94328e-220	Usmg5	2.41273e-289	0.532004	1	0.987	7.48913e-285	Pdk3	1.63342e-61	0.500233	0.451	0.277	5.07014e-57	Ssr1	4.44437e-201	0.95358	0.494	0.179	1.37953e-196	Hspb2	4.78321e-44	0.387132	0.747	0.585	1.48471e-39	Haus8	1.29741e-72	0.700119	0.445	0.211	4.02717e-68	Ryr3	0	0.784922	0.256	0.012	0	Sfrp2	2.87096e-56	0.90984	0.218	0.036	8.91146e-52
Sspn	2.47334e-244	0.700757	0.465	0.171	7.67725e-240	Alas1	7.19912e-74	0.531221	0.341	0.191	2.23461e-69	Rpl10a	2.36715e-178	0.499245	0.991	0.959	7.34764e-174	Ddx17	1.76788e-169	0.953122	0.558	0.257	5.4875e-165	Naca	6.52167e-65	0.384647	0.964	0.907	2.02433e-60	Depdc1a	4.7419e-120	0.693206	0.273	0.065	1.47189e-115	Ppic	5.63348e-88	0.778738	0.526	0.229	1.74863e-83	Hspa5	2.54736e-50	0.903759	0.91	0.516	7.90699e-46
Gas6	8.29852e-182	0.699279	0.527	0.269	2.57586e-177	Atp5c1	1.9605e-250	0.530285	0.996	0.964	6.0854e-246	Rpl36a	4.93462e-177	0.498035	0.996	0.967	1.53171e-172	Tmed7	2.90982e-189	0.951428	0.495	0.185	9.03207e-185	Pdlim4	5.19074e-106	0.382033	0.136	0.024	1.61121e-101	Dynll1	1.25825e-103	0.691901	0.983	0.941	3.90562e-99	Spon1	4.36494e-103	0.776744	0.352	0.103	1.35488e-98	Timp3	2.88824e-63	0.891822	0.578	0.179	8.9651e-59
Cacna1c	1.24541e-230	0.698695	0.343	0.104	3.86574e-226	Bola3	2.06726e-114	0.528992	0.838	0.715	6.41679e-110	Ptp4a1	7.20348e-68	0.495309	0.625	0.444	2.23596e-63	Antxr2	4.32718e-202	0.951239	0.453	0.151	1.34316e-197	Ubc	9.45139e-35	0.382024	0.741	0.637	2.93371e-30	Hmgb3	1.20088e-64	0.691615	0.604	0.377	3.72754e-60	Mob1b	1.62838e-81	0.774402	0.427	0.17	5.05449e-77	Raph1	1.5214e-60	0.889909	0.657	0.231	4.72244e-56
Dhrs7c	3.36342e-243	0.697384	0.285	0.068	1.04401e-238	Pkm	9.23334e-184	0.527448	0.976	0.936	2.86603e-179	Rpl8	1.18984e-207	0.494865	0.995	0.98	3.69328e-203	Wls	9.19173e-193	0.948726	0.519	0.204	2.85311e-188	Myl12a	3.86675e-49	0.380987	0.936	0.864	1.20024e-44	Ddx39	3.36644e-69	0.6898	0.431	0.207	1.04494e-64	Fkbp9	8.61715e-88	0.772733	0.472	0.188	2.67476e-83	Fbln1	3.36027e-96	0.880642	0.516	0.108	1.04303e-91
DEGs were difined as p_val_adj < 0.05 and avg_log2FC > 0.25. CM, cardiomyocytes; p_val_adj , P-value adjusted for multiple testing based on Bonferroni correction; avg log2FC, average log2 fold change between cluster of interest and all other clusters; Pct. 1, percentage of cells in the cluster with detectable marker expression; Pct. 2, percentage of cells in all other clusters with detectable mar…

## Sheet: TableS3
Table S3. The sequencing and alignment metrics of single cell ATAC-seq produced by Cell Ranger ATAC
Sample	Wild Type 1	Wild Type 2	p.Q353R 1
annotated_cells	2407	2445	2987
bc_q30_bases_fract	0.937594	0.929973	0.932538
cellranger-atac_version	1.2.0	1.2.0	1.2.0
cells_detected	2407	2445	2987
frac_cut_fragments_in_peaks	0.678569	0.670794	0.675522
frac_fragments_nfr	0.50719	0.441312	0.48537
frac_fragments_nfr_or_nuc	0.85026	0.825438	0.83908
frac_fragments_nuc	0.34307	0.384127	0.35371
frac_fragments_overlapping_peaks	0.703045	0.699048	0.702466
frac_fragments_overlapping_targets	0.776177	0.775276	0.778339
frac_mapped_confidently	0.879086	0.886413	0.875441
frac_waste_chimeric	0.00873922	0.00489958	0.00489395
frac_waste_duplicate	0.331939	0.364471	0.355222
frac_waste_lowmapq	0.0492717	0.0428749	0.0437837
frac_waste_mitochondrial	0.0035438	0.00113881	0.00318997
frac_waste_no_barcode	0.0186745	0.0198253	0.0203049
frac_waste_non_cell_barcode	0.108253	0.164957	0.200318
frac_waste_overall_nondup	0.202241	0.246386	0.285706
frac_waste_total	0.53418	0.610857	0.640928
frac_waste_unmapped	0.0137583	0.0126903	0.0132158
median_fragments_per_cell	17643	13606	6373
median_per_cell_unique_fragments_at_30000_RRPC	7074.06	6437.33	4311.89
median_per_cell_unique_fragments_at_50000_RRPC	10623.9	9444.9	6085.05
num_fragments	127423062	109630273	80614178
r1_q30_bases_fract	0.945488	0.941366	0.944268
r2_q30_bases_fract	0.933028	0.929194	0.931854
si_q30_bases_fract	0.9658	0.964434	0.965169
total_usable_fragments	59356215	42661850	28946285
tss_enrichment_score	11.1048	10.3869	10.8952

## Sheet: TableS4
Table S4. The genes with higher peaks in control iPSCM than in Q353R iPSCM from H3K4me3 CUT&RUN analysis.
PLOD2	R3HDM2	SLC9B1P1	MTUS1	PITPNM2	SLC25A29	GDF10	A4GALT	ICOSLG	NPTXR	BAMBI	OR4D9	TBC1D10B	TRIM58
ARHGEF18	E2F7	ESRRG	EYA1	OR11H12	ZNF469	ATOH7	RBMS3	ADPRH	RBX1	FAM46B	C15orf48	MIS12	COL2A1
C1orf105	ENSG00000259680	SFT2D3	MROH6	LTBP2	ASF1B	HK1	TRAK1	NKX6-1	PALLD	TOMM20	MRPS23	ASXL1	PLK1
BLID	STARD13	FOXP1	FOXD4L5	FOS	CLTCL1	PLAC9	CBLB	AHRR	MDC1	FAM174A	LGALS1	VAV3	LRRC37A3
ZNF33B	METRNL	DKK2	GPR101	KIF23	TBC1D19	CCSER2	DPPA4	FAM13B	TLE1	HSD17B4	TACC1	OTUD1	AZI1
BMP5	CMSS1	USP25	ZNF692	SV2B	COX19	SEC31B	CNBP	MSX2	CPT1A	PCYOX1L	TPRN	GRID1	IFI30
TEK	PLXND1	CD200	EFEMP1	ASPHD1	FGFR1	CYB5R2	AMOTL2	KIAA0319	IL9R	PRICKLE3	PLEKHG5	CEP55	HUNK
HS6ST1	SHC3	ZNF254	HCN1	CDH8	FOXD4L4	AMPD3	EPHB1	ZNRD1	BRF2	ATF7IP2	NBL1	HTRA1	SCARF2
A2M	PLK3	FHL2	IRX1	AP3D1	CXXC11	GALNT18	CCNL1	TBX18	CCNF	SMEK1	OMA1	PRDM11	SLIT2
TM4SF1	DIRAS3	ZFHX4	RPL13	PQLC3	GPR162	ANO3	TPRG1	HTR1E	MAFF	DNAJC6	RBM20	C11orf94	ELF2
RGS4	ZNF32	ZNF37A	USP18	PHOSPHO2	PARD6G	FLRT1	FGFRL1	TRDN	SPTBN1	S100A10	KCNK18	LAYN	GPRIN1
MUC5B	RBFOX1	CUX1	GPR89C	DRD3	ZNF90	CCDC87	ADRA2C	TMEM242	HDAC1	ABL2	PDE3A	CKAP4	RMND5B
CASP4	ACD	FBXO28	PCDH18	DCP2	CENPA	CHKA	C4orf19	ADAP1	FAT1	KCTD12	NUDT14	POP5	NAT1
LPAR6	GPR39	TRIM49B	SPOCK1	MAT2B	CYP27C1	PDGFD	EPHA5	THSD7A	ZNF205	ZEB2	PARP16	USPL1	KIAA0020
GNG2	DLX2	ONECUT2	ZNF394	DLX5	HERPUD2	ARHGAP20	PRKG2	IRF5	KDM6B	CLPTM1L	ZNF559	AJUBA	GNAQ
MGAT5	NUP210	SLC35B3	WSB1	VIPR2	INSIG1	PLET1	MAML3	MVB12B	NTN1	CEP89	KLF2	STXBP6	UQCRH
MYCT1	ARL9	CCDC68	MFAP2	EFCAB1	CENPI	CADM1	TLR2	TMEM185A	EPN2	NT5DC2	MYH14	PAX9	IQSEC3
RHOJ	AARS2	PSMB8	NUDT4	OR4F5	SRY	SMAGP	RNF175	COTL1	CYB561	SH3PXD2B	PTPRH	SYT16	FAM110B
AUTS2	JAK2	SLCO1C1	DAPK1	PDE4DIP	POTED	EEA1	FSTL5	USP41	ZNF208	KBTBD2	ITGAV	KIAA0247	AGA
FGF7	MTRR	SYT12	ENSG00000251537	ART1	ECE1	TRPV4	FRG2	CD99	CRIM1	NTRK2	ADRA1D	CYP46A1	SPATA6
COL3A1	NID1	SLITRK5	ZBTB2	GFPT2	LOXHD1	MAP1LC3B2	SERINC5	NCK1	XRCC5	FBRSL1	EPB41L1	GPR176	MCM10
PRDM16	SEMA4B	IRF9	ZNF92	MAN2A1	PSME1	SCARB1	GPR150	SNCAIP	TBCA	MTRNR2L8	ENSG00000243627	SCAMP5	GNAS
NEK7	NUMBL	ENSG00000257207	MTMR11	OR4F16	IER3IP1	STX2	EFNA5	CCT8L2	PRR7	RGPD2	VILL	SRL	PHIP
CACNG5	GFPT1	HLA-B	SPRYD4	PPIAL4G	OAZ1	MPHOSPH8	TICAM2	VTI1A	TUBB2A	TSC22D1	BDH1	EXOC3L1	DNAJC30
LYPD1	GBE1	RALYL	SFSWAP	IER5	XIRP2	ZDHHC20	C5orf63	ARPC5	TUBB4B	TSPY4	LPHN3	TMEM256	MTDH
NONE	SLC9C1	PRMT2	MT2A	RIC8A	GNG11	FRY	SLC22A4	MMGT1	ATRX	KIAA2013	NDUFC1	B3GNTL1	CAPRIN2
FLI1	ZNF716	EMB	MAL	ACAD8	GPR85	HTR2A	PCDHA2	MT-ND5	CDK17	TTC39A	EGR1	RAB12	UGP2
NAV3	TMEM130	PLAGL1	DGCR6L	MZF1	ACTR3C	TBC1D4	PCDHB14	SGIP1	CEP120	COX20	PCDHB10	NFIX	PTPLA
DUSP8	NRK	HFM1	DEPDC5	KRTAP21-2	CTPS2	COMMD6	HTR4	NBPF16	AFAP1	SH3PXD2A	KLHL31	ZNF540	WDR12
YBX3	TMEM106A	B3GALT2	RBFOX2	KCNN2	FAS	SLITRK1	GM2A	APOL2	TWIST1	CALM1	POR	HNRNPL	CCDC57
OAS3	MEDAG	OR4C12	POU3F2	DGCR6	DCC	SOX21	TENM2	BSPRY	FRMD4A	FAM103A1	DEFB134	ROCK2	GTF2I
SLC8A1	CHSY1	WNT2B	CYB5D1	FCGR1B	HLX	OXGR1	RPP40	MT-CYB	CCDC67	FAM65A	RBM41	ST3GAL5	GKAP1
FAM26E	PDGFRA	FMO4	CBR3	DHRS3	NRBF2	PCNX	EDN1	CBWD6	TPCN1	IGFBP4	FLNA	INSIG2	CUL4B
DGKD	SPIN4	TP53BP2	EPAS1	COX6C	KLHL28	EML1	CAP2	PLEKHG4B	HMGB1	CTXN1	MELK	GTDC1	SFXN3
C1orf65	MUC2	FOSL1	NT5E	TPM1	HSP90AA1	OR4N4	HIST1H1A	MT-ND6	CD276	SSBP4	TAPBP	THBD	CTDSP1
PIGG	TPTE	ZNF444	MICAL1	MECOM	DDX3Y	TMCO5A	TRIM31	ATP8B2	ARID3A	SCN1B	ANHX	ACSS1	SMARCE1
CIZ1	SNAI2	LRRTM4	RFK	PTPRD	HIST1H3I	ONECUT1	HMGA1	NCBP2	MEIS3	ZNF527	STARD4	C20orf24	RAD51B
EHD2	FAM27E3	DDX18	ALG10B	HNRNPA1	DPYSL3	FOXB1	ETV7	MRPL45	OGFR	CCDC8	TRIM69	PACSIN2	POLR1C
LRRC7	OR4A5	RAB3GAP1	ZXDA	ZDHHC18	BATF3	DAPK2	GLYATL3	FIGN	GRSF1	PROKR1	MAP1B	HDAC11	CLEC16A
TRIM48	SERPINE1	SORBS2	TSPYL4	B3GNT6	TRDMT1	PAQR5	TFAP2B	MAP2	UNC5C	SLC9A8	SIL1	TMEM158	TMEM214
C14orf144	ITGA11	SH2D3C	IRS4	UBASH3B	CSNK1G3	ANPEP	SLC17A5	CITED1	HAND2	CBX7	ENOX2	B3GALNT1	PPIL3
PRPF18	FAM20C	ZNF157	CDC20	NTM	C7orf55-LUC7L2	TARSL2	GPR6	IFITM3	PAQR8	WNT7B	TCF7L2	BMP2K	MXD4
DDN	RNF223	SH3RF3	BCAR3	A2ML1	MARCKS	CDR2	GOPC	CPA6	AKIRIN2	B4GALT4	SLC9A3R2	ANXA2R	S100A16
TNFAIP8L3	MATN1	CBX4	RASAL2	PTPRB	C1RL	AHSP	ZC3H12D	PHPT1	TESK1	NFKB1	C21orf67	TUBB	ADAM15
GHDC	GPX7	FRG1	ATF3	DRAM1	IMP4	CBLN1	ESR1	MT-ND1	CTSL	MYO10	ZNF732	ARMC2	ITGA8
FRMD4B	LPHN2	COX7C	KLF6	PAK6	TFPI	IRX3	PDE10A	AJAP1	C9orf69	CD83	DZANK1	WIPF3	NFKB2
ZBTB20	PKN2	GTPBP6	RAG1	ZNF629	C3orf38	CBFB	RNASET2	SH3BGR	PIM2	HIST1H1D	CAPN5	RUSC2	DAGLA
MGST2	GPR158	OSR1	NRXN3	CIDEA	CARTPT	TERF2	MAFK	ACBD5	GLIS3	GRB10	MTMR4	CCDC180	CCND1
CARD6	CREM	LBR	SOX8	SOX11	CNTNAP3B	IL17C	SCIN	AHSA1	CERS5	PHTF2	PDLIM5	DAB2IP	SLC25A30
PHACTR1	CH25H	PPFIBP2	ABCC6	AQP1	DDX60	SLC43A2	CRHR2	FAHD2B	PCBD2	RGS20	TRIB3	GEMIN8	PTGER2
NKAPL	MRVI1	PRR5L	EVI5L	TFEC	TNFRSF11A	CXCL16	VSTM2A	BASP1	ITPKC	LPAR1	C17orf89	BHLHB9	MYO1E
CLN8	E2F8	STK17B	C2orf50	MAMDC2	CCDC117	SLFN13	NCF1	NRXN1	EMILIN2	PHKA1	SRSF10	LAGE3	PGPEP1L
DLC1	C11orf87	ZNF322	RAD51AP2	ANK3	EPHA3	EIF1	SLC25A13	CDR1	ST3GAL1	ENSG00000134602	MAST2	MTRNR2L12	PFAS
SCAF4	PYROXD1	COL1A2	GDF7	ABHD8	PIGV	WNK4	KMT2E	PRSS23	CNTNAP2	EVA1A	DLG2	ITGB1	HOOK2
PLEKHA3	SLC2A13	SPRY3	RASGRP3	SHROOM3	CACNA1C	TMEM100	WNT16	RRN3	SHISA2	NAA20	CTDSP2	CREB5	ZSCAN18
CWH43	FAM101A	RPIA	KCNJ3	ROCK1	RAB11FIP2	CA4	TSPAN33	C19orf66	TDRD3	ANKRD17	TMOD2	TGFBR3	PXDN
GBP4	KATNAL1	PTPRN2	SDPR	ACOT11	BNC1	FOXJ1	CLEC2L	CPEB4	ANKRD32	SEC61A2	GRB7	SOGA2	RGPD3
CD274	CYLD	TAGLN	BARD1	SMG5	FAM160A2	C1QTNF1	FAM131B	MCU	SLC20A2	SNRPB2	CASP8	ZMIZ1	SCO2
PRDM9	RBL2	RUNX1	SLC35G2	VSTM4	CD44	RAC3	ZNF783	HMCN1	DCAF10	LARP1	DST	BHLHE41	PIK3R1
MCMBP	GOT2	ZNF385D	SHOX2	PELI2	SLC8B1	PTPRM	MYOM2	MT-ND3	SUV39H1	MEIS1	SDK1	IFNE	ABT1
SKI	ARL4D	C10orf54	HES1	LAMA3	CNNM4	AQP4	STC1	UBTD1	EFNB1	NR3C1	ZNF705D	DNAJB4	HDDC2
GBP3	TTLL6	ZNF337	KCNIP4	DBP	RIMBP3B	MOCOS	CHD7	MLKL	FAM208A	PDLIM7	IARS	BAZ2A	POM121
TOR3A	B4GALNT2	UGT2B4	GDNF	CNRIP1	UBA1	NEDD4L	TRPA1	HIC1	ARHGEF10L	TRMT13	HDHD1	RASA3	MET
STX6	RGS9	ITPR3	DEPDC1B	MMADHC	CAMK2N1	CDH7	IMPA1	POTEE	FABP3	IRS2	GXYLT2	PNPO	CPED1
CD82	9-Sep	COL5A1	VARS2	ENC1	BCL3	HSBP1L1	NECAB1	SEC24D	GSS	PPA1	ZFP36	DYSF	DDX58
GLYATL1	ABHD3	OR4C46	HIVEP2	SRFBP1	MYADM	CCDC94	KANK1	ALDH7A1	TOR4A	RELT	MACF1	HOOK3	RXRA
ETS1	SOCS6	SLCO5A1	SLC29A4	TMEM173	SLC16A3	CAMSAP3	BNC2	EXOC2	SPARC	TMED2	GOLPH3L	JUND	PPP1R3F
OPCML	SH3GL1	SLC7A2	POU6F2	CXXC5	INHBA	ZNF121	C9orf47	SLC35A1	BCL10	PIGA	IFITM2	SNRPN	MAP7D3
ERC1	LSM14A	HMGCL	SEMA3D	STMN2	CLIP2	LDLR	FBP1	TRIM27	PRPF38B	RCC1	FBXL14	RCE1	MAMLD1
KCNA1	RCN3	FMN2	CTSB	SNTB1	JUN	LPHN1	PTCH1	PRKCD	NBPF15	NVL	KIAA0101	FUS	BCL2L1
VPS37B	ARID5A	GREM2	NTNG2	C9orf156	ALG10	COLGALT1	EPB41L4B	PCDH11Y	S100A11	HNRNPU	2-Mar	PTRF	KCNE1
DDHD1	NCKAP5	TPP1	PAK3	DDX60L	SEMA3C	ZNF93	UGCG	DONSON	HRAS	LRRC59	MAPK1	ZNF577
GPATCH2L	CHRNA1	BTG4	SIPA1	KIF6	RNF157	C19orf33	LHX2	TNFRSF14	PRRG4	ZNF667	OTUD5	GNG5
FOXN3	HNRNPA3	RNF26	PBX3	FXYD5	FOXD4L2	FOSB	LRRC26	CYP20A1	FBXO3	FAM161A	ATP2A1	CNIH1
SQRDL	RIN2	NINJ2	DEFB115	SP110	SSBP2	NOVA2	MAP7D2	USP46	ZNF385A	BACE2	BVES	MCFD2
RGMA	ELMO2	CLYBL	MTRNR2L1	CENPC	IL15	IGFL3	BCOR	CEP85L	DUSP6	BTN2A1	FBXL19	CCDC86
ZFHX3	TNFRSF6B	NDNL2	FAM110C	USP14	CBR4	CCDC114	FAM155B	MID1	MVD	ADAMTSL1	ARHGAP18	MAU2
PPP1R9B	LRIG1	SHC4	PLEKHA1	KMT2C	SENP5	EPS8L1	TBX22	IFIH1	HS3ST3B1	ANAPC2	EXOC8	THADA
MED13	PCYT1A	ISLR2	CREBRF	MYL12A	HIC2	CYS1	PABPC5	TNPO1	TOM1L2	PHKA2	GOLGA6L19	C10orf111
IMPA2	RNF4	DNAJA4	MFHAS1	PKNOX1	HIST1H1E	FAM49A	RAB40AL	KAZALD1	CXXC1	MTRNR2L2	MAF	RPLP2
ZCCHC2	SH3BP2	ACSM3	IGLL1	RREB1	GCNT1	EPCAM	TSC22D3	NTNG1	ADNP2	IRF2BPL	TRIM55	KLC2
DAND5	TRIO	TRPV2	LIMD2	FRG2B	ARHGEF16	GCFC2	DCAF12L1	KRTAP5-6	TLE2	POLR2D	AZIN1	APPL2
CDC42EP5	PDE4D	CISD3	PHLPP1	RIN1	SLC45A1	VAMP5	ELF4	MAP3K12	GADD45GIP1	MMS19	GLI4	DPH1
BCL11A	VCAN	ITGB3	GEN1	HRK	CASZ1	KCNIP3	IRAK1	TMTC2	ZNF573	TMEM26	SAAL1	PPP1R27
C3orf80	HAPLN1	MRC2	MGAT4A	KPNA3	AKR7A3	POU3F3	C1orf192	AKAP6	ATOH8	SPOP	CAPN1	MBD2
NSUN7	MEF2C	SMURF2	STK39	PRDM7	CDA	TMEM37	KCNH1	ABHD17C	KREMEN1	ZNF532	PTPN9	TFPT
RUFY3	ST8SIA4	NR2F6	HLA-G	TUBA3D	RRAGC	CLASP1	TREH	RND3	HSPA4L	ARID5B	OR1F1	FARP2
FOXI1	TFAP2A	MAP3K7CL	IL1RAPL1	PPP3CA	BMP8B	UBE2E3	DDX23	EEF1B2	GUCY1A3	ARPP21	ALKBH5	GOLIM4
KCTD20	ZNF184	DOPEY2	BRWD3	IRF4	CDCP2	4-Mar	GALNT6	CCDC80	DIMT1	PDCD6	GMPPA	ITGA2
FAM84B	HIST1H2BL	ETS2	SHCBP1	STXBP5	ELTD1	NYAP2	ANKRD52	ARID1B	TMEM14A	HMGB3	ADARB1	MORF4L2
DMRT1	PIM1	PODXL2	LMTK3	RUNX1T1	NGF	CHRND	GJB2	TMEM38B	ZMIZ2	OR4F4	NAA50	DPM1
AQP3	LIN28B	TECRL	HM13	TMBIM1	BTG2	AGAP1	MVP	SERINC2	SBDS	QRICH1	ZFYVE28	ZNF217
ANKS6	HOXA13	GRIA2	BCAT1	FGF5	PIK3C2B	HDAC4	TCF25	DSC3	ZRSR2	ZSCAN30	GPAA1	ANKRD13D
FBN1	NEUROD6	CEP44	PIEZO1	FRMD3	AVPR1B	CPXM1	MVB12A	SCAND3	ATP6AP2	GEM	DUX4L2	PLGLB2
EVA1C	EBF2	CDH6	MTRNR2L9	STAG2	SERTAD4	IFNGR2	MAP1S	MEF2BNB-MEF2B	FGD1	RAMP3	LPCAT1	SLC39A10
HGSNAT	SULF1	ATXN1	PRAF2	MKI67	SMYD2	AGPAT3	DRC1	TMEM54	ARRDC3	SLC35F5	PDZRN4	CDC42EP2
CACNA1B	CSMD3	PRDM1	CEP85	CITED2	KCNK2	PCBP3	NPAS2	TMCC3	PSD3	IGFBP7	TIGD1	SPAG9
ACKR3	KDM4C	TCF21	SH3D21	SH2D5	OBSCN	AIFM3	BAZ2B	MYH10	ID1	RGS3	CHD6	TXN
TMEM176A	NTMT1	DACT2	CRABP2	CACYBP	RHOU	C22orf24	DNMT3B	DLGAP1	ATP10D	PAK1IP1	MICAL2	PMAIP1
BRINP3	PRKX	EIF3B	APLP2	KIF11	C1orf131	RASD2	ZNF335	HPCAL1	ALKBH3	PLEKHM2	PRKAB2	C1orf233

## Sheet: TableS5
Table S5. Control iPSCM specific TEAD1 target genes by CUT&RUN analysis.
A2ML1	CEP170	FMN2	LIMD1	OR4C12	RPEL1	TM2D3
AARSD1	CGNL1	FN1	LINGO2	OR4C46	RPIA	TMEM106A
ABCD3	CHCHD6	FNDC9	LIX1	OR4F16	RPS14	TMEM120B
ABRA	CHRFAM7A	FOXD4L2	LLGL2	OSBP	RPS16	TMEM133
ACADVL	CHRNA10	FOXD4L3	LMCD1	OTOL1	RPS21	TMEM245
ACBD3	CLCN1	FOXD4L5	LMF1	OXCT1	RRM1	TMEM252
ACTL7B	CLEC2L	FOXD4L6	LMLN	OXGR1	RUFY4	TMEM255B
ACTR3	CLIC5	FOXN2	LNPEP	OXR1	RUNX2	TMEM40
ACTR3C	CLLU1	FRG2B	LPIN1	OXSM	S100A10	TMEM42
ADAMTS20	CLPTM1L	FTSJ3	LPP	PAFAH2	SAE1	TMEM63B
ADAT2	CMPK2	FZD8	LRRC1	PAPD7	SAMD11	TMEM75
ADCY2	CNKSR3	GADD45B	LRRC10	PARD3	SAP130	TMEM98
ADCY5	COL25A1	GADD45G	LRRC16A	PCSK6	SATB1	TMPO
ADO	COMMD1	GADL1	LRRC3B	PDCD4	SATB2	TMTC1
ADTRP	CORO1C	GALNT9	LRRC4C	PDCD6	SCAF8	TMTC2
AFAP1	COX6C	GAS6	LSM4	PDE4B	SCARB1	TNFRSF1B
AFF3	CRADD	GAS7	LY96	PDGFB	SCRG1	TNFRSF8
AIG1	CREB3	GATA4	LYPD6	PDLIM2	SDHA	TNS1
AKIP1	CTGF	GATA6	LYPD6B	PET112	SEC16B	TOPAZ1
AKR1E2	CTIF	GBA	MAB21L1	PFN4	SEC22A	TP53BP2
ALG10B	CTNNAL1	GBE1	MAGEB5	PGM5	SEMA3C	TP53I3
ALOX5	CUL2	GCNT1	MAGI2	PGPEP1	SEMA5A	TPCN2
ALPL	CWH43	GCOM1	MAML1	PGR	SEPSECS	TPRG1
ANK3	CXADR	GINS1	MAN2B2	PGRMC2	11-Sep	TPTE
ANKH	CXXC11	GJA10	MAP1B	PHACTR4	SERPIND1	TRAFD1
ANKRD1	CXorf27	GLIS2	MAP2K6	PHC1	SERTM1	TRIB2
ANKRD46	CYP26A1	GNAI1	MAP3K7	PHLDA1	SFMBT2	TRIM49B
ANKRD50	DAB2	GNG13	8-Mar	PHLDB2	SFSWAP	TSPY1
ANO6	DAG1	GNG7	MBNL2	PIGS	SHCBP1	TTC23
ANXA11	DCLK1	GOLGA8T	MCCC2	PIM1	SHISA6	TTC7A
ANXA3	DCTN6	GP2	MED15	PIRT	SHROOM3	UBE2T
APOA1	DDX20	GPN1	MED30	PLAC9	SIK3	UBE2U
ARGLU1	DEFB115	GPR126	MEI1	PLCB1	SIX3	UBE2V2
ARHGAP17	DENND3	GPR133	MESDC2	PLCB4	SLA	UBR4
ARHGAP21	DGCR6	GPR139	METTL9	PLCE1	SLC35B3	UCK1
ARHGAP29	DGKB	GPR21	MIB1	PLCXD2	SLC45A1	UCKL1
ARHGEF7	DIRAS2	GPR39	MICAL3	PLCXD3	SLC45A4	UMPS
ARID2	DLG1	GREM2	MLIP	PLD5	SLC4A1AP	UNC119
ARL4D	DLG2	GRIN2B	MLLT10	PLEKHG2	SLC5A11	USP14
ART1	DLL1	GRK5	MMP24	PLEKHG5	SLC7A11	USP18
ASCL3	DNAJB6	GSDMC	MMRN2	PLEKHG7	SLC7A5	USP36
ATG7	DNAJC1	GSG1L	MRFAP1	PLXNA1	SLC9B1P1	USP41
ATIC	DNAJC18	H3F3A	MRPL33	PLXNA4	SLCO3A1	USP9Y
ATP6V0A1	DNAJC5	HAND2	MRPL42	PLXNC1	SMAD3	VEGFA
ATP6V1G3	DPH6	HCN1	MRPS23	PODXL	SMAD6	VEZF1
ATP6V1H	DPT	HDAC7	MTRNR2L1	POLR2D	SMYD2	VGLL4
B3GALNT1	DPY19L1	HECTD4	MTRNR2L12	POM121L12	SNRPA1	VKORC1L1
B3GAT2	DSC1	HGF	MTRNR2L9	POTED	SNX18	VPS13B
B3GNT2	DSG1	HGSNAT	MTX1	POU4F3	SNX19	WISP1
B9D2	DTNA	HHATL	MTX2	PPIAL4B	SOCS2	WNT7A
BACH2	DUSP14	HIVEP1	MUC2	PPIAL4C	SORL1	WSB1
BAZ2A	DYNLT3	HMBOX1	MUC5AC	PPIAL4G	SOX11	XCL1
BBC3	ECSCR	HMMR	MYC	PPM1L	SOX3	XKR4
BDH1	EFCAB1	HNRNPA3	MYCN	PPP4R1	SPACA3	XPO1
BEST3	EGFL7	HPCAL1	MYO15B	PRDM10	SPAG16	XPO6
BID	EHD4	HS1BP3	MYO16	PREX1	SPARC	YWHAZ
BLID	EIF3C	HSPA8	MYO1D	PRICKLE1	SPATA31A5	ZADH2
BLK	EIF6	HTR1B	MYOF	PRKCQ	SPIN4	ZBTB7C
BMP2K	ELL	IFFO2	MYOZ1	PRR12	SPN	ZFYVE20
BMP4	EMB	IGFBP3	MZT2A	PRSS3	SPOPL	ZMAT3
BMPER	EML6	IKZF2	NAGLU	PRSS48	SPRY1	ZNF121
BMPR1A	EMP1	IL15	NBPF9	PRTFDC1	SPTBN1	ZNF337
BRD8	EMP2	IMPG1	NCOR2	PRUNE2	SPTBN5	ZNF33B
BRE	ENPP6	IPO8	NDRG1	PSAPL1	SRD5A3	ZNF365
BRINP2	ENSG00000173213	IRS1	NDST1	PSMC5	SSH1	ZNF37A
BSN	ENSG00000178404	IRS2	NDUFS6	PSMG1	ST6GAL2	ZNF407
BSX	ENSG00000259680	IRX1	NEK7	PTGER4	ST8SIA2	ZNF561
BTG3	ENSG00000273294	IRX4	NFE2L3	PTPRN2	STIM1	ZNF692
C14orf1	EPHA2	ISCA2	NFRKB	PWWP2A	STMN1	ZNF706
C1D	ERBB4	ITGB5	NINL	RAB31	STOX2	ZNF716
C2CD4B	ERMARD	JADE1	NIPAL4	RAB3GAP1	STRBP	ZNF770
C2orf61	ESM1	JPH1	NLK	RAD23B	STT3B	ZNF92
C5orf38	ETAA1	JUN	NMNAT2	RAI14	STX8	ZRANB3
C8orf49	ETNPPL	KAT5	NOC3L	RAP1GAP	STXBP6	ZXDA
C9orf3	ETS2	KCNA5	NOC4L	RAPGEF1	SULF2
C9orf72	ETV1	KCND3	NOL6	RARRES2	SULT1A4
CAB39L	EXT1	KCNJ16	NOL9	RASGRP1	SUPT3H
CADM1	FAH	KCNMB2	NOS2	RBFOX1	SYN3
CAMKMT	FAM131C	KCNV2	NOTCH1	RBM20	SYNM
CAPN7	FAM161A	KDR	NPC2	RBM27	SYNPO2L
CARTPT	FAM168A	KIAA0020	NPIPB11	RBMS1	TADA2A
CASP2	FAM189A2	KIAA1199	NPIPB3	RBMS2	TANK
CBWD3	FAM27E3	KIF13B	NPIPB8	RBPMS	TARSL2
CBWD6	FAM49A	KIF15	NPSR1	RCVRN	TATDN1
CBX7	FAM65B	KIF20A	NPVF	RELA	TBC1D5
CCAR2	FAM98A	KLF6	NT5C2	RELT	TBL1XR1
CCDC13	FANCC	KLRG2	NTF3	RERE	TBPL2
CCDC59	FAT2	KRR1	NTM	REV1	TBX20
CCDC6	FBLN2	KTN1	NTN1	RFXAP	TEKT5
CCDC85C	FBXL7	LAMA5	NTPCR	RGPD4	TENM3
CCND1	FBXO11	LAMC2	NTRK3	RGS10	TERT
CCNK	FBXO28	LARGE	NUDCD2	RHOB	TES
CCRN4L	FBXW7	LARS2	NXPE2	RHOF	TEX29
CCT8L2	FCGR1A	LAT	NXPH2	RIMBP3	TFAP4
CDADC1	FCGR1B	LBH	ODC1	RMDN2	TFEC
CDC42EP3	FEM1A	LCLAT1	OGFRL1	RNF139	TG
CDC5L	FGD2	LCORL	OPRK1	RNF144A	THBS1
CDK5R1	FGGY	LEPR	OR11H1	RNF19A	THEM4
CDKN3	FLRT2	LGI2	OR4A47	ROR1	TJP2
CDR1	FLVCR2	LGR6	OR4A5	RP1	TLN2

## Sheet: TableS6
Table S6. Downregulated genes in Q353R iPSCMs in RNA-seq
STMN2	FXYD5	SERPINE2 ENSG00000135919	FCHSD1	MPZL1	IL27RA	SHC3	NR4A1	LCN9	KLHDC8A	ZYX	BCL2L1	CAPG	ENHO	ANTXR1	PDE2A	NOX4
GDF6	FLI1	ABRACL	CREB3L1	TMEM88	DDAH1	CYP1B1-AS1	ALDH1L2	COLEC12	CTSK	SRGAP2B	SUMF1	HEL-S-66	CAMK2N2	CHAC1	H3F3B	NPAS4
GNG2	PAPPA	OSMR	SLC6A1	MT1F	SLC43A2	CYYR1 ENSG00000166265	NUMBL	NGF	COL15A1	INF2	FGFR3	RPL10P3	LMBR1L	SGSH	H3-3B	DBNDD1
MFAP5	ATL1	ELF4	ERRFI1	IKBIP ENSG00000166130	TNFRSF10D	SERPINB9	SERPINB8	NTF3	COLGALT1	AP5Z1	RENBP	MMP24-AS1	EFTUD1P1	MAMDC4	H3-3A	WASF1
EFEMP1	COL4A3	MRVI1	HC21ORF7	EPB41L2	KCNA5	IGKC	SESN3	MTMR11	OSBPL6	C14orf132	SCD	AMMECR1	SLC52A2	RRAGC	AGER ENSG00000204305	PITPNM1
CYP1B1	LIMA1	HS6ST2	MAP3K7CL	PPP1R18	ALPL	HECW2	COL25A1	CD276	PDLIM7	CEP170B	GXYLT1	TRPS1	AKT3	PTER ENSG00000165983	F12	NT5DC2
HAPLN1	VAT1L	D4S234E	TMEM151A	HEL-S-43	SRC	FSTL3	LPPR3	NELL1 ENSG00000165973	SRGAP2	NTRK3	CFLAR	CPQ	PAFAH2	RAC3	GPR173	SMIM15
CNTN6	OLFM2	NSG1	C4orf48	S100A11	TSPO	SNAP25	IFFO2	IGFBP7	ELFN1	LAMC1	RAP2B	PGCP	RBM3	TBC1D2B	MOV10L1	KLF3
PROM1	CYTL1	RCN3	MAGED4B	LINC00668	ADAM19	CNN2	SORBS3	APLP1 ENSG00000105290	PFN1	CD24P4	MID1	F3	GPR126	AXL	S100A13	NAGLU
CD133	THBS1	GPRC5A	FAM107B	TAGLN	GMIP	FSTL5	PTBP1	CORO2A	AP3S1	GLIPR1	PDIA5	SLC38A4	SCIN	CLCF1	NDNF	HIVEP3
APLNR	FAM19A5	PDLIM3	ACTN1	DKFZp686P11128	SLC4A8	GPM6A	PIK3AP1	ULBP2 ENSG00000131015	RN7SL747P	PLOD3	PELO	BAZ1A	PRAF2	LIMK1	SPIRE2	SSR2
COL8A1	CRB2	CDC42EP5	IQGAP1	CCDC74B	FRMD8 ENSG00000126391	DAB2	MYO1B	TUBA8	MTHFD2	CLIP3	PLXDC2	PVRL2	GBA	HEL-S-269	C2CD2	DUSP11
EPAS1	ITGA2 ENSG00000164171	SEMA6A	NIPAL4 ENSG00000172548	FAM113B	TGFBR1	MUC12	CRISPLD2	TRPV2	CLIC1	SYNJ2	ASIC1	STK38	SLC22A4	PDIA3	RSPRY1	KRT8P3
ADAMTS2	LRRC32	ACTG1	UCHL1	PCED1B	TTYH3	PLXNB3	DACT1 ENSG00000165617	PLA2R1	CCDC88C	PHLDA1	SCOTIN ENSG00000164054	RIPK1	ZNF579	FRS2	LSS	DTD1
PITX2	DAAM2	RAB31	HEL-117	CDKN2A	FSHR	PLXNA3	OLFML2B	GALNT2	TMEM256-PLSCR3	SYT17	SHISA5	DOCK5	SPHK2	TM2D2	ATP2C1	SMOX
THY1	JAM2	CEMIP2	DUSP6	SYNPO ENSG00000171992	ZNF611	MEX3B	PLA2G4C	LGALS9	LINC00882	LAMB1	CDH3	LPCAT1	ATP8B3	OLFML3	ARHGEF1	ZNF836
P4HA3	PDZD4	TMEM2	SOCS2	MYOF	OAF	STK32B	JAG1	CMTM3	IMPDH1P10	GPC2	PCDHGB6	MICA	EPHA2	NECAB1	FAM114A1	GUCY1B3
HSPA2	TUBB3	CCDC74A	CYBA	HSD17B14	AKAP12	FAM200B ENSG00000237765	TNFAIP8L3	NFATC1	AFAP1	WDR72	NRK	ST8SIA4	EMB	NKAPL	LOC92689	GRINA
NNAT	QPCT	ARL4C	NUAK2	C6	SFXN3	SLC6A17	VAT1	DOCK6	AHRR	MYD88	UTP18	HEXB	TRIM3	UHMK1	SLC25A1	CTSB
SLC7A4	L1CAM	MAPK11	MSX1	SERPINE1	SPOCD1	PROSER2 ENSG00000148426	RASSF2	KLF5	F2RL3 ENSG00000127533	HEL70	HEL46	PITPNC1	WNT9A	SNX33	COLEC10	SRSF9
COL3A1	CTSV	DTX4	KCNMA1	TNFRSF25	GBP3	ANXA2	B3GNT5	CHRM3-AS2 ENSG00000233355	UNC13A	MSN	GOLM1	CASP6	TP53I3 ENSG00000115129	FBXO41	PARVA
RNU1-28P	CTSL2	MELTF	MEGF6	EXTL1	CACNA1B	HOMER3	FMNL2	HPX	KRT18	BHLHB3	C2CD4C	CD274	SLC39A11	EXT2	RGS3
KIAA1199	CTD-2319I12.1	MFI2	HMCN1	PLXDC1	TSPYL5	TMEM98	CASP4	RAB6B	FAM89A	BHLHE41	MICALL1	SRPX	ZNF28	CCDC183-AS1	TOR1A
AFAP1L2	CALD1	LIPA	ECE1	ADA	BLOC1S5-TXNDC5	RAB32	CCNYL1	ICAM1	ARHGAP18	CLCN5	OGFRL1	ADAM9	IMPDH1	ZNF354C	TNFRSF10B
MAMLD1	CCL21	LYPD6B	CAP1	MYRF	MAFB	CORO1A	EMP1	SH3BP1	POLH	ANXA3	KLHL4	MERTK ENSG00000153208	GBGT1	PTMAP7	TNLG2B
CDKN2B	CLEC1B ENSG00000165682	PCDHA7	TEK	TIMP2	TMEM206	CEACAM19	RAB3IL1	IGLON5	LLGL2	CHRDL2	FAM109B	ACAP3	RPS18P9	PTMA	TNFSF4
THBD	CPNE2	CDC42EP1	ITPR1	MATN3	CHSY1	APBA1 ENSG00000107282	SCARF2	PRKX	P4HA2	LRFN5 ENSG00000165379	TMEM14A	IER3 ENSG00000137331	PICALM	ROD1	MYH14
EDN1	LYPD1	RAB33A	DGKI	TPM3	TRIB3	GNAI1	FAM20C	HN1	RPP25	EPS8L2	SLC25A24	PRG1	LAPTM4A	PTBP3	ARPC3
MMP2	IL1R1	FSTL1	F2R	DGKA	THBS3 ENSG00000169231	BRSK2	EGFR	DFNA5	CARD11	RAB43	HLA-B	BANF1P2	CMTM6	ZSWIM5P3	ESYT3
BMP4	CHST15	LINC01013	FBLN5	TMEM132A	PGM2L1 ENSG00000165434	COL1A1	CAMK2N1	GSDME	LAMP1 ENSG00000185896	TPBGL	PCDHA12	ANKDD1A	EPHX1	PXDC1	TUBB2A
FBN1	BTBD19	CTGF	GBP2	LOXL2	ARHGDIG	PCDHA10	LACC1	TWSG1	TWF2	PTPRH	SEC61B	CDKN2B-AS1	CABYR	PTGIS	DHRS3
AMIGO2	C6orf141	ZNF439	NNMT	BMP1	C1QTNF6	C1QTNF5	KIAA1549L	MAPK12	ACTR3	SDC2	PPP2R1B	MOSPD2	MARVELD1 ENSG00000155254	CHST11	THRB
CRMP1	ITGA4	FAM43A	HLA-E	ANKRD29	ZNF578	LGMN	NCKAP5	PCDHB15	PKDCC	RASA3	ARF4	IFFO1	PCDHA5	FAM214B	RAI14
PPP1R14A	FN1	ZNF117	EPS8	BIK	CBLN1	GPR39	CORO1B	ZNF600	TOP1MT	TMEM180	NCLN	CLTA	HS1BP3	SQLE	MPST
ITGA1	FHL1	PROCR	SNHG1	SBSPON	DRAM1	MARCKSL1	PTPRZ1	SLC41A2	OAT	ECM1	PLSCR5	BAIAP2L1	TMED3 ENSG00000166557	PPP1R14BP3	HEL-S-277 ENSG00000206395
CCL2	ACE2	FLNB	EXT1	KLF6	FLJ11259	PTCHD1	PSORS1C1	SOX11	FBXL16 ENSG00000127585	WNT4 ENSG00000162552	PSMB8	LRFN4	PPP3CC	TMC7	DDAH2
EVA1A	CRABP2	TNFRSF11B	GPR124	TMOD2	ELOVL5	CITED1	RPS11P5	NMRK1	RASSF7	SPRY1 ENSG00000164056	PSM8	PDCD1LG2	TSTA3	PCDH1	CALM1
ECSCR	PPAP2C	HEL-S-156an	SOGA2	SEMA3D	FOXD1	ITGA3	CLMN ENSG00000165959	SH3RF3-AS1	ADAM15	SH3BP4	TPM2	TMEM104	NUDT5 ENSG00000165609	PTPN14	CALM2
MMP14 ENSG00000157227	ST6GALNAC5	PNP	WBSCR17	TMEM178B	PEAR1	PFN1P1	ZNF888	LMO2	TUBB2B	MXRA5	HEL-S-273	SLC44A2	DPP3	ST3GAL5 ENSG00000115525	HEL-S-72
SLC38A5	ETS1	GRM8	BOK	ADAM12	PVR	LAMA5	FAM62A	SPCS3	CAPN12	RGS11	IL33	EPHB2	BMS1P10	STMN1	PCDHGC3
RGCC	SPARC ENSG00000113140	PKHD1L1	FBLN1	PSAT1 ENSG00000135069	TYRO3	H2AFJ	ESYT1	SEC24D	MLKL	ASL	PCNXL2	PCDHA1	FAM171A2 ENSG00000161682	CCNG2	DOCK1
EFNB2	LOX	MECOM	PODXL	CCDC81	ZNF561	H2AJ	RELL2	DCBLD1	EML3	CMTM7	SCFD2	NRXN3 ENSG00000021645	RNF8	PTCRA	DPP7
GRIK1	LGALS1	PDGFB	TMSB4X	TUFT1	AP1S1	AGRN	RAP1B	NRBP2	FHL3	ANO10	KRT8	C6orf132	CCL26	PPP1R14B	RAB23
LAMA3	RP11-553A10.1	RHOJ	ARL4D	ADIJ ENSG00000165985	GAREML	NETO2	ARPC1B	GAP43	BACE2	TMEM16K	PIP5K1C	PLEKHG2	TCF3	TM7SF3	SLC36A1
TM4SF1	CDH11	EFHD1	LPCAT2	C1QL3	CDC42EP2	SLCO1A2	MAP6	SLC15A4	CTTN	TTC9	PLCD1	SARM1	TNFRSF9	RHOG	ITPRIPL2
SLC39A4	LAMA1	ENDOD1	INPP5F	ARSI ENSG00000183876	SP140L	RETSAT	CYP2S1	LRRC3	ADCY3	CDR2L	TENM2	GADD45B	TBC1D16	ARHG	PLBD2 ENSG00000151176
COTL1	MMP10 ENSG00000166670	PRR5L	SRPX2	S100A10	ALS2CL	CERKL	ZNF860	EGFL6	CCT2 ENSG00000166226	ASIC2	SENCR	KCNE4 ENSG00000152049	ITGB5	IGSF8	FYN
NCOA7	CRIM1	SH3RF3	PLK2 ENSG00000145632	TCIRG1	SPSB1 ENSG00000171621	CDH24	COL4A1	NLRC5	HEL-S-100n ENSG00000166226	CAMK2G	PIEZO1	ARPC2	CD99	ATP1B3	RMDN2
PLTP	ACTB	PELI1	IGFBP3	TTC39C	ARMC9	PDE9A	SYT11	AMOTL2	ARHGDIA ENSG00000141522	LDOC1	SH3RF1	OSBPL1A	RCN2	NUS1P1	SH3BP5
CLDN11	PS1TP5BP1	CDH5	APBA2	GRIK2	NEK6 ENSG00000119408	FNBP1L	MOCOS	STAT5A	HEL-S-47e	GNPTAB	SLC25A22	MMP16	CKAP4	DTX2	MAGI2-AS3
MEIS3	RAB3B	PLXND1	TMEM87B	WBSCR17	C11orf80	RAB15	PCDHB2	ZNF846	RASGRF2	BCL3	ZFYVE28	VASN	MESDC1	CHST14	IDH1
CD248	C19orf33	INHBA ENSG00000122641	SLFN12	KIAA0930	MYH9	HES4	ART4	RGS10	ACLY	SLC12A2	MAN2B2	ASCC3	PDCL3 ENSG00000115539	ADPGK	SPTLC2
GABRB3	IMUP ENSG00000167644	EYA4	STK10 ENSG00000072786	PTPRU	RNF152	SPRY4	SLC2A13	HABP4	ZNF536	DOK6	ST20 ENSG00000180953	NKD2	GNAI2	MIIP	HRAS
INA	PAPPA-AS1	CYB5R2	PLK3 ENSG00000173846	CPXM2	COL11A1	PLEKHG5	NLGN2	ATP13A2	MYL12B	ZUFSP	LAMP3	PCDHA2	CAPN2	TICAM1 ENSG00000127666	RBP1
SULF2	KCTD12	SGK1	CLIP2	PAPSS1	FMNL3 ENSG00000161791	SLC34A2 ENSG00000157765	ZDHHC8P1	CSMD2	TMEM243	ZUP1	EFR3B	SLC20A1	HEL-S-52	NXN	STXBP5L
CES1P1	MYO1D	PLCB3	MIR3916	LEPRE1	CXCR4	ZNF69	CRLS1	GABRA5	SPRED3	TMEM141	APMAP	PVRL3	WDR1	CARS	ABCA3
STC2	TAGLN2 ENSG00000158710	PMEL	DAPK1	BCAT1	SPINT2	DCBLD2	SLC35C1	SLC35G2	MEST	VWCE	RSU1	SLC26A2	CD9	CARS1	TTC21A
ELTD1	RNU2-2P	KIT	PTGES	PLD2	NKAIN1	FBLIM1	PDIA4	LY96	TPBG	TAGLN2P1	RN7SL374P	FREP1	FURIN	NRAS	ZC3HAV1
FAM19A5	SEL1L3	ZNF702P	ZNF662 ENSG00000182983	FJX1	NKAIN3	SELPLG	ERP70	FAM212A	SP100	SLC37A3	CDK5	TPPP	AFF2	DIAPH3	ADM2
PPAP2C	KIAA0746	MAGED4	CPPED1	RHOBTB1	ZFHX2	TUBA1A	TGIF1	UGCG	GLND1	HHEX	SLC35A2	SERP1 ENSG00000120742	GSTP1	SLC17A5	KDELC1
MRVI1	COL12A1	LIMD2	ATP11C	CD82 ENSG00000085117	HMGA2	SCN1B ENSG00000105711	GPR158	LIPG	HBQ1	SRGAP1	SLMO1	FLRT2	HEL-S-22	KRT8P5	ASNS ENSG00000070669
CTGF	ITGA6	LPAR2	CRYM	TMSB10	TMSB15B	JAM3	CLDN15	MRC2	ARL4A	HDAC7	MFAP3L	LGI2	SLC35B4 ENSG00000205060	CD99P1	SEC11C
LEPREL2	CCDC80	EDG4	EGFL7	HAPLN3	TSPAN14	DKK1	QSCN6	GPR176	CORO1C	CPZ	LIF	RIMS1	NCEH1	FAM210B	HS6ST1
MAGED4B	TMEM37	GAL3ST4	BASP1	CAPN5 ENSG00000149260	PVT1	SERTM1	QSOX1	PLEK2 ENSG00000100558	SHC1	PRDM8	C8orf58	ARSE	NLN	SLC4A2	CYTH2
GPR124	LRRC55	SMURF2	GJA4	RIN1	KCNG1	FOSL1	HSD3B2	ANXA2P2	RECQL	C5orf17	PCDHAC1	PELI2	MEIS3P1	C1orf198	HYOU1
SOGA2	ITIH3	TYRP1	LSAMP	RSPO2	OCIAD2	RPRM	RIN3	TMEM44	ARPC5	CNNM2	FKBP10	TMEM255B	DDX55	SLC6A16	NA
WBSCR17	GGT1	CACNB3	PTPRB	SCARA3	GPR161 ENSG00000143147	MYC	NFKBIZ	LRP1	OLFM1	CGN	SSC5D	IRAK1	CHPF2	PRMT8	DYNLT3
LEPRE1	VIPR1-AS1	GGACT	APBB2	CA8	CARD10	PLAU	FAM85A	RHOB	G6PD	PYCARD	ADCY7	VAV2	TMEM165	MFSD10	FBXO2
TMEM206	AMOTL1 ENSG00000166025	LEPREL2	STMN3	ABO ENSG00000175164	LYPD6 ENSG00000187123	PALM	KLHL29	ELOVL1	TWF1	KLF7	CRK	HGD	FASN	ANXA4	NKX3-1
GAREML	B3GAT1	SLC7A5	L3MBTL3	RCN1P2	ITGAV	GPRC5C	TPST2	MGLL	LYSMD2	H2BFS	DAW1	DHRS7	SLC7A1	SERPINH1	HSP90B1
KIRREL	SLC2A6	FSIP1	SOX17	BDNF	LOXL1	GALNT7	DOCK3	SFTA1P	LINC00960	TMBIM1	AMDHD2	TPD52	GPR137B	MGC17624	HEL-S-125m
RNASE1	CLDN1	PMAIP1	TRAF4	PGBD5	BCRP3	SLC1A5	PABPC4L	RYR3	GPSM3	CNN3	PLXNB1	ARHGEF40	CD40	C16orf74	HEL-S-29
LPPR3	SLC22A3	TMOD3	RAMP2	TRPC4	TGM1	HEL-S-128m	GFRA3 ENSG00000146013	GRIP1	GDF15	UBE2Q2P1	CCDC183	TMEM43	FTSJ1	C9orf116	CKB
FAM85A	CXCL14	ALDH1A3	FOXC2	SCG2	KIRREL	PRDX6	GDNFR3 ENSG00000146013	NPDC1	HDAC10	MN1	ARHGEF18	AR	GRB10	IL18BP	PCK2
HN1	FLNA	GNA14	SERINC2	PRSS23	NABP1 ENSG00000173559	ESAM	KDELR3	FAM211B	RHBDF2	FAM26E	LBX2-AS1	ARPC4-TTLL3	GLI3	CERCAM	CEMP1
FAM212A	ANXA1	PODXL2	ERV3-1	FSD1	NFIX	NACAD ENSG00000136274	NECAP2 ENSG00000157191	ACTR2	ST8SIA6	DZIP1	CCDC109B	KLF16	RHBDF1	LTB4R	CTTNBP2NL
FAM211B	DOK5	GGTLC2	GALNT13	PTPRF	TNFRSF10A ENSG00000104689	LINC00839 ENSG00000185904	TUBB4A	CSRNP1	NUAK1	ARHGEF19	OCRL	CPEB1	PLOD1	PCDHA3	CFLAR-AS1
RN7SL747P	NBL1 ENSG00000158747	ARID5B ENSG00000150347	HAND1 ENSG00000113196	ACOT7	LINC00862	FSCN1	MEX3A	AXUD1	LRP12	SLC2A8	SOGA3	PARD6G	FBXL6 ENSG00000182325	MANEAL	P4HA2-AS1
TMEM180	TIMP3	LASP1	RND3	SERTAD4-AS1	CYR61	IL17RA	ENAH	AQP1	SUN2	ACAT2	ADSS2	IQCA1	ATP6AP2	ETV5	P4HB
H2BFS	SH3PXD2B	BNC2	ELK3	TLE3	CCN1	PDE4A	ZNF816-ZNF321P	ATL3	UNC84B	NTN4	ADSS	PTPN9	DMTN	CYP4V2	EFNA2
FAM26E	OSBPL10	SLC37A1	CSRP1	PNMA2	PENK	DPYSL4	SRGAP2C	VASP	MAP1B	DPYSL2	BAIAP2	TP53	ETHE1	ANTXR2	VIM-AS1
FAM109B	GLIPR2	TMCC3	MMP24	CTXN1	HEL-S-75	LUM	TOR1B	NOTCH1	ARPC4	NID1	SLBP	RGS19	ATP6V1C2	CEACAM1	TES
PCNXL2	EDIL3	CPNE8	PDLIM2	TXNDC5	CHST2	CYBRD1	LRRC8A	ITPR2	UBE2J1	UBTD1 ENSG00000165886	FUT8	LY6E	SEC61A1	LIMK2	SLC26A11
RN7SL374P	ETV4	SH3BGRL3	SOGA2	ZNF469	TAP1	ARAP3 ENSG00000120318	HM13 ENSG00000101294	PCDHGA10	PGGHG	TNFAIP1	KCTD13	EFNA4	TPST1	CDK5R1	MYO7B
SLMO1	HEL-S-108	FIBIN	PDGFRB	RN7SKP169	IL13RA1	RNASE1	VGLL3	PLEKHO2	ATHL1	RNASE4	TSPAN10	IDI1	EPHB4	PNPLA6	SWAP70
CCDC109B	TPM4	TSPAN15	ADAMTS7	ARNTL2	NLRP1	CDR2	PDGFA	C19orf4	CADM3	RAB1	TKT ENSG00000163931	MYO1E	SLC2A10	APAF1	PQLC3
MMP24-AS1	MICB	MMP11	TRIM46	FGFR2	NAV3	RCN1	DUSP1	TMEM59L	LINC01091	ZNF468	PQLC3	PTX3	PCBP3	BMS1P8	COL4A2
PVRL2	BEAN1	SLC3A2	NRG1	SLC39A6	ZNF217	HEL-S-84	SLC35F2	MYCBP2-AS1		HSF4	GUCY1B3	FRMD6	SLC43A1	PNPLA3	HS3ST4
PVRL3	MAMDC2	FAS	MDK	RRBP1	IL11	SLC17A9	MYO6	RN7SL5P	DUSP10	GALNT6	GPC4	BMP6	MESDC1	MSMO1	SNHG9
ARSE	STXBP6	ANO4	IL32 ENSG00000008517	ACTN4	PID1	MAP2	HEL129	TSKU	CCDC3	PLCG1	OLR1	MFAP2	KDELC1	ZNF454	CLEC2B
EFTUD1P1	NOTCH3	COL26A1	OPCML	SERTAD4	KCNK3 ENSG00000171303	RAB5C	PLS3	LRRC54	LINC00937	MEX3D	GPR126	PSK-1	ADAM33	DRD2	HEL107
TSTA3	SEZ6L2	PHLDA2

## Sheet: TableS7
Table S7. Results of protein array screening
Name	UniProt	t-Score	t-test p-value	Fold Change	WT Mean	WT STDEV	MUT Mean	MUT STDEV	WT1_CDI9022892_09242020.gpr	LMNAWT_CDI9022893_09242020.gpr	MUT2_CDI9022895_09242020.gpr	MUT1_CDI9022894_09242020.gpr
TBX6	O95947	-1.1	0.46998	12.3	48	12.7	588.4	755.4	39	57	54.25	1122.5
HNRNPUL1		-1	0.50443	10.9	46.9	4.4	510	656.5	50	43.75	45.75	974.25
ERP44	Q9BS26	-0.9	0.51653	10.6	33.3	0	352.5	455	33.25	33.25	30.75	674.25
Rreb1	Q3UH06-4	-1	0.50219	10.1	62	15.6	626	800.4	73	51	60	1192
TEAD1		-1.3	0.41781	8.8	39.5	5.3	348.9	413.8	35.75	43.25	56.25	641.5
SERF2	P84101	-1.8	0.32524	8.1	83.4	0.2	676.8	708.5	83.5	83.25	175.75	1177.75
MEIS2	O14770-6	-0.7	0.61051	6.4	109.3	79.2	703.8	912.5	53.25	165.25	1349	58.5
MYBL1		-0.8	0.57268	6.1	80.3	7.1	490.9	608.6	85.25	75.25	60.5	921.25
SPIN4	Q56A73	-1	0.50635	6.1	47.1	0.5	287	340.8	46.75	47.5	46	528
HSF2	Q03933-2	-1.3	0.41946	5.6	132	14.8	732.6	788.2	142.5	121.5	175.25	1290
VDR	P11473	-1.5	0.35926	5.2	136.1	25.6	706	692.3	154.25	118	216.5	1195.5
IGFBP5	P24593	-0.9	0.53815	5.2	47	2.8	244.4	287.6	49	45	41	447.75
MAF	O75444	-1.1	0.46474	5.2	33.9	4.8	176.4	195.7	30.5	37.25	314.75	38
AVEN	Q9NQS1	-2.2	0.16567	4.9	219.1	132.4	1063.6	744.4	125.5	312.75	537.25	1590
NKX1-2		-1	0.50049	4.9	38.5	4.2	187	210.4	41.5	35.5	38.25	335.75
ALX4	Q9H161	-1.1	0.46274	4.8	60.3	17	288	314	48.25	72.25	510	66
C17orf80	Q9BSJ5	-1.2	0.44618	4.8	37.1	8	176.8	188.4	31.5	42.75	310	43.5
MECOM	Q03112-5	-1.2	0.44221	4.6	223.9	5.8	1033	1078.3	228	219.75	270.5	1795.5
UTP23	Q9BRU9	-1	0.4962	4.6	68.8	13.8	315.5	349.3	59	78.5	68.5	562.5
SIX5	Q8N196	-1	0.50696	4.6	35.3	4.2	162	180.7	38.25	32.25	34.25	289.75
SREBF2	Q12772	-1.6	0.29921	4.5	68.4	31.6	310	277.2	46	90.75	506	114
VCY	O14598	0.3	0.80437	4.5	907.3	1202.4	200.1	114	57	1757.5	280.75	119.5
FOXE3	Q13461	-1	0.51141	4.4	85.4	3	373.6	412.1	83.25	87.5	82.25	665
FGF18	O76093	-1.3	0.40278	4.3	157.8	48.1	680	673.2	123.75	191.75	204	1156
ESCO1	Q5FWF5	-1.4	0.38869	4.2	51.3	4.2	216.1	203.8	48.25	54.25	72	360.25
WHSC1	O96028	-1.5	0.285	4.1	152.4	117.9	625.8	537.4	69	235.75	245.75	1005.75
VRK1	Q99986	0.5	0.71548	4	1612.3	2016.3	399.6	148.7	186.5	3038	504.75	294.5
TLX1	P31314	-0.8	0.5833	4	91.9	11.5	364.9	416.3	100	83.75	70.5	659.25
DPP10	Q8N608	-1.5	0.37223	4	71.5	1.8	286.5	257	70.25	72.75	104.75	468.25
TIGD7	Q6NT04	-1.2	0.44557	4	35.5	4.6	141.9	142	32.25	38.75	41.5	242.25
PINX1	Q96BK5	-1.2	0.42982	4	35.1	2.7	140	136.8	33.25	37	43.25	236.75
SOX6	P35712	-0.9	0.51797	3.9	56.3	6.4	219.8	235.8	60.75	51.75	53	386.5
PUS1	Q9Y606-2	-3.7	0.10826	3.8	307.3	66.1	1181.5	520.4	260.5	354	813.5	1549.5
TRAM1L1	Q8N609	-0.8	0.55835	3.8	75.5	17	283.9	313.4	63.5	87.5	62.25	505.5
CHMP2B	Q9UQN3	-0.8	0.58173	3.8	49.8	1.1	191.5	216	49	50.5	38.75	344.25
KJ903543_frag		0.9	0.51623	3.7	113.8	119.9	30.5	2.5	29	198.5	28.75	32.25
ESRRB	O95718-2	-1.5	0.32096	3.6	84.1	37.7	303.9	255.1	110.75	57.5	123.5	484.25
MAX	P61244-3	-6.5	0.07018	3.5	77	6.4	271.8	69.7	81.5	72.5	222.5	321
FOXF2	Q12947	-0.8	0.57875	3.5	62.9	3.4	221.9	243.1	60.5	65.25	50	393.75
AP1M2	Q9Y6Q5	-1.5	0.38005	3.4	81.4	8.7	280.4	238.5	75.25	87.5	111.75	449
HNRNPCL1	O60812	-1	0.49089	3.4	59.5	8.1	200.4	197.8	53.75	65.25	60.5	340.25
EVX2	Q03828	-1.1	0.46038	3.4	58.6	1.6	197	186.3	59.75	57.5	65.25	328.75
KNSTRN	Q9Y448	-0.7	0.61192	3.4	56.5	11.3	190.6	212.3	64.5	48.5	40.5	340.75
ZBTB34	Q8NCN2	-1	0.48563	3.4	39	2.5	132.9	130.6	40.75	37.25	40.5	225.25
MEAF6	Q9HAF1	-1.1	0.46038	3.4	35.3	0.4	118.6	112.3	35	35.5	39.25	198
HMGN2	P05204	-8.7	0.04561	3.3	212.9	39.4	712.6	46.8	185	240.75	745.75	679.5
DTX4		-2.7	0.17555	3.3	69.9	14.7	231.5	120.9	80.25	59.5	146	317
RABL6	Q3YEC7-2	-1.2	0.42753	3.3	40.3	4.2	133.1	119.7	37.25	43.25	48.5	217.75
MEIS1	O00470	-1.1	0.45842	3.3	38.3	1.4	127.3	119.5	37.25	39.25	42.75	211.75
AFAP1L2	Q8N4X5-2	1.4	0.30251	3.3	416.3	318.6	124.6	102	641.5	191	196.75	52.5
HIST1H1E	P10412	-1.1	0.42689	3.2	745.9	336.8	2371.5	2182.1	507.75	984	828.5	3914.5
TSGA10IP	Q3SY00	-1	0.49096	3.2	136	23	429.5	413	119.75	152.25	137.5	721.5
HOXA3	O43365	-0.9	0.53514	3.2	110.6	10.4	358.5	365.2	118	103.25	100.25	616.75
EDA	Q92838	-0.8	0.58153	3.2	48.6	6.5	154.1	163.2	44	53.25	38.75	269.5
INO80	Q9ULG1	-1	0.48724	3.2	48.4	1.6	154	147.1	47.25	49.5	50	258
CYLC1	P35663	-1.3	0.38924	3.2	40.6	13.3	130.3	112.1	31.25	50	51	209.5
CUTC	Q9NTM9	2.3	0.16782	3.2	176	96.9	54.3	20.2	107.5	244.5	68.5	40
CCDC124	Q96CT7	0.7	0.57731	3.1	965.9	1050.2	312.3	199.1	223.25	1708.5	171.5	453
SLC16A8	O95907	-2	0.27874	3.1	77.3	11.7	238.9	155.4	69	85.5	129	348.75
PSIP1		-2	0.23866	3.1	72.6	53.2	225.9	74.8	35	110.25	278.75	173
SPATA5L1	Q9BVQ7	-0.9	0.52555	3.1	40.4	0.5	126.4	125.3	40.75	40	37.75	215
Prox1	P48437	-1	0.49575	3.1	33.9	0.2	105.3	100.4	34	33.75	34.25	176.25
AFF1	P51825	-1	0.44665	3	205.8	133.6	623.8	589.4	111.25	300.25	207	1040.5
BICC1	Q9H694	-1.2	0.38142	3	68.9	38.7	203.9	172.4	41.5	96.25	82	325.75
FAM196A	Q6ZSG2	-0.9	0.53892	3	65.3	14.1	195.3	194.1	75.25	55.25	58	332.5
RREB1	Q92766	-0.7	0.61794	3	60.4	4.8	178.8	190.2	63.75	57	44.25	313.25
ZC3H18	Q86VM9	-1	0.50729	3	47.1	9.4	140	133.6	53.75	40.5	45.5	234.5
NEUROD4		-1.2	0.45129	3	40.9	2.7	121.4	106.6	39	42.75	46	196.75
ERICH1-AS1	P0C838	-1.1	0.47402	3	39.5	3.2	117.1	106.2	37.25	41.75	42	192.25
ZNF681		-1.1	0.47266	2.9	144.3	1.8	420.9	377.1	143	145.5	154.25	687.5
KPNA4	O00629	2.6	0.13637	2.9	1201.9	396.9	417.5	195.2	1482.5	921.25	555.5	279.5
MAPK11	Q15759	-1.1	0.45937	2.9	65.5	14.1	192.4	172	55.5	75.5	314	70.75
HOXC10	Q9NYD6	-1.3	0.3802	2.9	49	14.1	142.4	113.7	39	59	222.75	62
RSPO1	Q2MKA7	-1.9	0.19223	2.8	151.4	77.6	418.3	206.8	96.5	206.25	272	564.5
SYTL5		-1.2	0.44983	2.8	64.9	0.5	181.1	152.9	65.25	64.5	73	289.25
HTR1B	P28222	-0.7	0.60216	2.8	53.8	2.1	153.1	157.9	55.25	52.25	41.5	264.75
BHLHE22	Q8NFJ8	-1.4	0.33803	2.8	52.5	24	148.1	111.9	35.5	69.5	69	227.25
DOK4	Q8TEW6	-1.1	0.46692	2.8	51.5	6	141.8	122.3	47.25	55.75	55.25	228.25
IKZF4	Q9H2S9	-3.1	0.17945	2.8	49.5	4.6	139	58.7	52.75	46.25	97.5	180.5
IRX2	Q9BZI1	0.8	0.56821	2.8	159.3	159.5	56	11.7	46.5	272	64.25	47.75
ZBTB24	O43167	-1.4	0.30859	2.7	261.8	154.9	698.6	478.5	152.25	371.25	360.25	1037
RUNX2	Q13950-2	-0.5	0.71201	2.7	176.3	53.7	472.6	528	214.25	138.25	99.25	846
CENPC		-1	0.50031	2.7	81.5	8.8	220.9	197.8	75.25	87.75	81	360.75
PTGER3	P43115-3	-1.1	0.46956	2.7	73.6	0.9	200.3	171.5	74.25	73	321.5	79
IKBIP	Q70UQ0-3	-1.2	0.44019	2.7	60.3	7.1	162.6	133.1	55.25	65.25	68.5	256.75
SLC22A14	Q9Y267	-1.3	0.41983	2.7	55.4	0.5	150.9	119.3	55	55.75	66.5	235.25
KDM5A	P29375	-0.9	0.51931	2.7	40	0	106.5	96.5	40	40	38.25	174.75
PCOLCE2	Q9UKZ9	1.1	0.47817	2.7	127.4	110.8	46.6	2.3	205.75	49	48.25	45
CCDC71	Q8IV32	-0.9	0.51531	2.6	412.8	193.4	1053.5	965.9	276	549.5	370.5	1736.5
HIVEP2	P31629	-0.5	0.70115	2.6	130.5	27.9	339.4	369.6	150.25	110.75	78	600.75
HIST1H1C	P16403	-2.3	0.26081	2.6	98.1	59.6	254.8	5.3	56	140.25	258.5	251
RAD54L2	Q9Y4B4	-1.3	0.39394	2.6	75	13.1	192.9	142.3	65.75	84.25	92.25	293.5
EXOSC10	Q01780	-1.3	0.4174	2.6	60.8	4.6	157.8	120.6	57.5	64	72.5	243
NKX2-4	Q9H2Z4	-3.7	0.11273	2.6	59.3	8.5	152.6	48.6	65.25	53.25	118.25	187
VCX3A	Q9NNX9	-2	0.22879	2.6	52.8	14.8	135.9	73	42.25	63.25	84.25	187.5
RHBDL1	O75783	-0.8	0.57723	2.6	49.8	3.5	129.1	123.9	52.25	47.25	41.5	216.75
MRPS15	P82914	-1	0.49253	2.6	48.3	2.5	124.8	107.1	46.5	50	49	200.5
ARX		-1	0.49868	2.6	47.6	1.2	122.8	106.1	46.75	48.5	47.75	197.75
TRO	Q12816	-1.2	0.45008	2.6	43.5	4.9	113.6	92.5	40	47	48.25	179
RNMT		-0.9	0.54191	2.6	42.8	3.2	111	102.2	45	40.5	38.75	183.25
DDX24	Q9GZR7	-1.7	0.344	2.6	36.8	0.7	93.8	60.5	37.25	36.25	51	136.5
EXOSC8	Q96B26	0.7	0.61949	2.6	100.1	100.9	39.1	11.1	171.5	28.75	31.25	47
NDC1	Q9BTX1	1	0.50954	2.6	96.1	85	36.9	2.7	36	156.25	35	38.75
ILK	Q13418	-3.4	0.18133	2.5	109.6	43.3	279	6.4	140.25	79	274.5	283.5
SETD7	Q8WTS6	-1.4	0.28687	2.5	89.3	55.5	224.4	132.4	50	128.5	130.75	318
HSF4	Q9ULV5-2	-1.4	0.38507	2.5	73.6	7.2	183	127.6	78.75	68.5	92.75	273.25
CASZ1	Q86V15-2	-1.7	0.32411	2.5	71.6	9	180.8	112.4	78	65.25	101.25	260.25
JARID2	Q92833	-0.9	0.50719	2.5	63.9	18.6	161.4	142.3	50.75	77	262	60.75
HDGFRP3	Q9Y3E1	-1.2	0.44396	2.5	63.5	4.9	157.9	122.5	67	60	71.25	244.5
ATAD5	Q96QE3	-1.4	0.39704	2.5	62.1	4.4	157.3	113.5	65.25	59	77	237.5
HBS1L	Q9Y450	-1.5	0.37474	2.5	63.5	6.4	157.1	106.9	59	68	81.5	232.75
PHF2	O75151	-0.6	0.63501	2.5	54.9	5.8	137	137.2	50.75	59	40	234
YC018	Q1RN00	-1	0.49581	2.5	54.9	3.7	136.5	114.9	57.5	52.25	55.25	217.75
GUK1	Q16774	1.2	0.35739	2.5	258.6	169.9	102.5	84.5	378.75	138.5	162.25	42.75
ZNF830	Q96NB3	2.1	0.27066	2.5	190.1	99.5	76.3	5.7	260.5	119.75	72.25	80.25
ZCRB1	Q8TBF4	1.2	0.43219	2.5	167	126.2	68	7.4	77.75	256.25	62.75	73.25
SRP19	P09132	-4.2	0.1173	2.4	592.5	52.3	1430.3	393.5	555.5	629.5	1152	1708.5
ZNF512B	Q96KM6	-1.4	0.30554	2.4	273.4	176.2	655.8	379	148.75	398	387.75	923.75
SEMG1	P04279-2	-0.9	0.54531	2.4	246.5	7.8	581.1	505.1	241	252	224	938.25
C19orf47	Q8N9M1	-0.7	0.59477	2.4	120.9	4.1	289.1	269.9	118	123.75	98.25	480
MAGED2	Q9UNF1	-1	0.50147	2.4	95.6	10.8	230.9	192.5	103.25	88	94.75	367
CIT	O14578	-1.6	0.34356	2.4	85.1	12.2	206	130.1	93.75	76.5	114	298
HLA-DOA	P06340	1.2	0.37263	2.4	374.6	228.6	156	134.4	536.25	213	251	61
EBNA1BP2	Q99848	-1.1	0.48286	2.4	62.5	0.4	148.6	118.6	62.25	62.75	64.75	232.5
ZCCHC14	Q8WYQ9	-0.9	0.52425	2.4	51.4	1.2	125.4	108.4	52.25	50.5	48.75	202
CREM	Q03060-23	-3.5	0.16523	2.4	50.1	3	120.5	40	48	52.25	92.25	148.75
PRR16		-6.9	0.02245	2.4	49.4	6.9	119.4	13.6	44.5	54.25	129	109.75
MOGAT2	Q3SYC2	-0.9	0.53641	2.4	41.4	7.6	99.5	87.3	46.75	36	37.75	161.25
GTF2E2	P29084	-1.1	0.47264	2.4	38.1	4.8	90.9	71.9	41.5	34.75	40	141.75
TCF15	Q12870	-1.1	0.45667	2.4	37.1	1.6	87.9	67	38.25	36	40.5	135.25
BHLHE41	Q9C0J9	-4.5	0.10811	2.4	36.1	3	87.5	22.6	34	38.25	71.5	103.5
HOXB13	Q92826	-1	0.5019	2.4	35.3	2.8	84.3	69.7	33.25	37.25	35	133.5
USP25		2	0.22355	2.4	163	51.6	67.8	37.8	126.5	199.5	94.5	41
NABP1	Q96AH0	1.5	0.27782	2.4	147	84.9	62.3	26.2	87	207	80.75	43.75
MTF2	Q9Y483-4	-6.7	0.08822	2.3	372	9.2	852	146	365.5	378.5	748.75	955.25
SPIN1	Q9Y657	-1.2	0.36294	2.3	268.6	133.1	613.4	412.4	174.5	362.75	321.75	905
FGF9	P31371	-1.1	0.39025	2.3	241.8	175	545.5	368	118	365.5	285.25	805.75
GNL3L	Q9NVN8	-0.8	0.5405	2.3	214.9	81.5	488.4	424.4	157.25	272.5	188.25	788.5
NOTO	A8MTQ0	-1.6	0.26687	2.3	114.5	68.6	257.8	100.4	66	163	328.75	186.75
ZNF362	Q5T0B9	-1.1	0.46684	2.3	103.9	16.8	242.1	187.6	92	115.75	109.5	374.75
WIF1	Q9Y5W5	1.6	0.34095	2.3	523.4	108.7	222.8	177.1	600.25	446.5	348	97.5
DNMT3B	Q9UBC3	-2.1	0.27895	2.3	88	3.2	204.5	101.5	85.75	90.25	132.75	276.25
NANOS3		-1.8	0.30639	2.3	88.8	8.5	201	107.5	82.75	94.75	277	125
ZCCHC7	Q8N3Z6	-2.2	0.26791	2.3	86.4	1.9	196.9	92.1	87.75	85	131.75	262
SKIDA1	Q1XH10	-1	0.46593	2.3	81.9	38	185	146.4	55	108.75	81.5	288.5
SPOP	O43791	-0.8	0.56346	2.3	80.4	10.4	184.8	162.3	87.75	73	70	299.5
CCRL2	O00421	-2.5	0.24057	2.3	72.1	2.3	163.3	68.9	70.5	73.75	114.5	212
ATF2	P15336	-3.2	0.14102	2.3	69.4	9.4	157.5	50.6	62.75	76	121.75	193.25
FAM111B	Q6SJ93	-2.1	0.28465	2.3	66.1	2.7	152	76	64.25	68	98.25	205.75
TIMP3	P35625	-1	0.49825	2.3	65.9	3.7	150.9	120	63.25	68.5	235.75	66
AIM1L	Q8N1P7	-0.9	0.53095	2.3	55	9.5	125.4	105.2	48.25	61.75	51	199.75
CD6	P30203	-0.7	0.60812	2.3	43.8	1.8	100.9	93.5	42.5	45	34.75	167
CDK13	Q14004	-1.2	0.45453	2.3	42.6	1.9	96.5	70.7	44	41.25	46.5	146.5
TCEANC2	Q96MN5	1.2	0.41525	2.3	210.3	151.7	91.5	27.2	103	317.5	72.25	110.75
TMEM185A_frag		1.4	0.29597	2.3	183.9	106.9	80.1	38.4	259.5	108.25	107.25	53
ZNF521	Q96K83	-1.2	0.42253	2.3	33.9	4.8	76.4	53.2	30.5	37.25	38.75	114
TWSG1	Q9GZX9	2.9	0.10197	2.3	156	44.5	66.9	19.6	187.5	124.5	80.75	53
SSBP2	P81877	4.5	0.05269	2.3	150.8	30.8	66.4	10.4	172.5	129	73.75	59
HMGB2	P26583	-4.1	0.13795	2.2	1611.1	87.2	3554.9	924.7	1549.5	1672.75	2901	4208.75
RBPJ	Q06330-6	-0.4	0.75283	2.2	502.4	627.7	1107.6	1406.6	58.5	946.25	113	2102.25
SCAF4	O95104	-4.3	0.10829	2.2	204.6	16.8	443.4	103.8	192.75	216.5	370	516.75
SFRP4	Q6FHJ7	-1.6	0.35698	2.2	164.5	128.7	367.4	34.5	73.5	255.5	343	391.75
DYRK4	Q9NR20	-1.4	0.40053	2.2	121.9	8.7	272.5	178.5	128	115.75	146.25	398.75
VDR	P11473	-2.8	0.12318	2.2	105.4	23.9	229.3	72.1	122.25	88.5	178.25	280.25
RPL27	P61353	1.1	0.40668	2.2	481	279	214.1	197.1	678.25	283.75	353.5	74.75
SMARCC2	Q8TAQ2	2.1	0.27541	2.2	431.1	198.2	197.6	8	291	571.25	192	203.25
TRIM2	Q9C040	-3.6	0.15141	2.2	87.4	6.5	192	55.9	92	82.75	152.5	231.5
CREM	Q03060-24	-2.2	0.17015	2.2	77	23	172.4	68.4	60.75	93.25	124	220.75
NM_001040398.2_frag		-1.2	0.37789	2.2	79.4	35.5	170.9	111.5	54.25	104.5	249.75	92
BCR/ABL fusion	P11274	-1.1	0.48308	2.2	74.4	3.7	166.1	126.4	77	71.75	76.75	255.5
CNPY3	Q9BT09	-1.3	0.41747	2.2	70.3	2.5	151.4	98.8	68.5	72	221.25	81.5
ARIH1	Q9Y4X5	-1.8	0.23315	2.2	66.8	22.6	147.4	70.5	50.75	82.75	97.5	197.25
SRP72	O76094	-1.8	0.23962	2.2	65.5	18	143.4	68.4	52.75	78.25	95	191.75
FAN1	Q9Y2M0-2	-1.3	0.41245	2.2	59.3	10.3	132.8	90.9	52	66.5	68.5	197
NRG3	P56975-4	1	0.49004	2.2	265.4	203.8	119.6	12.6	121.25	409.5	110.75	128.5
TRIT1	Q9H3H1	1	0.47416	2.2	237.4	179.8	106.6	18.9	110.25	364.5	120	93.25
RIPK2	O43353	1.6	0.31345	2.2	228.9	58.9	104	70.7	270.5	187.25	154	54
HRH4	Q9H3N8	-1.3	0.40796	2.2	45.6	3.4	101.9	67.7	43.25	48	54	149.75
IRX1	P78414	-1.6	0.35603	2.2	45.5	0	99.9	57.8	45.5	45.5	59	140.75
SKAP2	O75563	1.5	0.33517	2.2	222.8	78.5	99.6	75.1	278.25	167.25	152.75	46.5
INO80B		-0.9	0.55069	2.2	44.8	0.4	98.4	81.8	45	44.5	40.5	156.25
HSF5	Q4G112	-1	0.49234	2.2	42.6	0.9	94.5	72.5	43.25	42	43.25	145.75
SCARF2	Q96GP6	-1.6	0.33507	2.2	41.4	5.8	92.5	53.4	37.25	45.5	54.75	130.25
CD84	Q9UIB8-3	2	0.25759	2.2	196.9	36.6	90.1	48.6	222.75	171	124.5	55.75
FGA	P02671-2	-1	0.51281	2.2	35.6	1.2	76.9	59.6	36.5	34.75	34.75	119
CMBL	Q96DG6	1.3	0.31519	2.2	142.5	80.3	64.3	36.8	199.25	85.75	90.25	38.25
DIDO1		1.8	0.22299	2.2	134.5	63.6	59.9	21.4	179.5	89.5	75	44.75
HP1BP3	Q5SSJ5	-1.4	0.38864	2.1	582.9	482.1	1214.6	253.7	242	923.75	1035.25	1394
GIN1	Q9NXP7-3	1.3	0.34971	2.1	1062.6	468.6	514	359.9	1394	731.25	768.5	259.5
MASP1	P48740-3	-1.3	0.41823	2.1	198.3	187	417.9	71.2	66	330.5	468.25	367.5
SSH3	Q8TE77	-2.4	0.16765	2.1	194.8	43.1	417.3	153.4	225.25	164.25	308.75	525.75
PMP2	P02689	1.8	0.2241	2.1	585.9	261.1	275.9	86.8	770.5	401.25	337.25	214.5
TMEM214	Q6NUQ4	-1.3	0.40773	2.1	113.8	2.1	244.5	155.9	115.25	112.25	134.25	354.75
LEF1	Q9UJU2-6	-2.8	0.13109	2.1	115.3	36.1	237.3	47.7	89.75	140.75	203.5	271
SHC1	P29353-7	1.1	0.45581	2.1	471.6	330.7	219.9	14.7	237.75	705.5	230.25	209.5
NOP9		-2	0.25513	2.1	81.6	12.2	174.6	79	73	90.25	118.75	230.5
PRKG1	Q13976-2	-2.7	0.11697	2.1	82.5	24.4	173	42.1	65.25	99.75	143.25	202.75
NRG2	O14511-2	-0.8	0.55208	2.1	80.5	23	170.4	140.9	64.25	96.75	70.75	270
PPARA	Q07869	-1.8	0.21877	2.1	73.6	29.5	158.3	67.9	52.75	94.5	206.25	110.25
PIH1D1	Q9NWS0	1.1	0.41662	2.1	327.9	189.7	154.8	134.7	462	193.75	250	59.5
BARX1	Q9HBU1-2	-2.6	0.15074	2.1	71.8	14.8	151.4	51.1	61.25	82.25	115.25	187.5
GMEB2	Q9UKD1	-1	0.48039	2.1	70.6	7.6	150.4	109.8	65.25	76	72.75	228
CREM	Q03060-8	-1.9	0.24592	2.1	72.6	14.3	149.8	65.8	62.5	82.75	103.25	196.25
YWHAB	P31946	1.1	0.4593	2.1	299.5	110.7	142.4	160	377.75	221.25	255.5	29.25
ZBTB47		-1.3	0.42156	2.1	65.1	4.1	139	90.9	62.25	68	74.75	203.25
LMF2	Q9BU23-2	-1.3	0.40813	2.1	61.4	1.9	131	83.1	62.75	60	72.25	189.75
TSFM	P43897-2	-1.1	0.47832	2.1	59.9	1.2	125.6	89.6	59	60.75	62.25	189
USP22		-1.2	0.4404	2.1	54.1	4.1	114.6	77.3	51.25	57	60	169.25
KRTAP12-4	P60329	-1.4	0.39868	2.1	53.3	0.7	109.5	65.4	53.75	52.75	63.25	155.75
GTF2H2C	Q6P1K8	-1.2	0.41445	2.1	52.3	8.1	107.9	68.4	46.5	58	59.5	156.25
GLOD4	Q9HC38-2	1.2	0.37854	2.1	221.4	114.4	107.5	79.2	302.25	140.5	163.5	51.5
KCND2	Q9NZV8	-1.4	0.40041	2.1	48.1	0.2	98.9	59.2	48.25	48	57	140.75
SLC6A15	Q9H2J7	-1	0.48279	2.1	46.1	5.5	98.4	72.3	42.25	50	47.25	149.5
JSRP1	Q96MG2	-1	0.50664	2.1	42.3	4.6	87.3	64.7	45.5	39	41.5	133
PITX2	Q99697-2	-1.1	0.47066	2.1	37.3	1.4	78.6	55.7	38.25	36.25	39.25	118
OPN3	Q9H1Y3	-1	0.49616	2.1	36.8	0.7	77	56.6	37.25	36.25	37	117
HIST1H3A	P68431	-1.4	0.39955	2.1	35.1	2.7	74.6	46.5	33.25	37	41.75	107.5
CDKAL1	Q5VV42	0.8	0.55412	2.1	150.6	120.7	72.3	3.5	65.25	236	74.75	69.75
CKMT1A	P12532	2.4	0.23908	2.1	144.8	13.8	68.9	30.9	154.5	135	90.75	47
CTHRC1	Q96CG8	1.5	0.3714	2.1	139.6	81.1	65.8	1.8	197	82.25	64.5	67
HAVCR2	Q8TDQ0-2	1.5	0.27384	2.1	117.3	50.2	56.8	29.3	152.75	81.75	77.5	36
SUB1	P53999	2.7	0.21704	2.1	101.1	7.2	49	19.1	96	106.25	62.5	35.5
RBPJ	Q06330-2	-1.7	0.33607	2	1304.4	785.8	2548	238.6	748.75	1860	2379.25	2716.75
PTRH2	Q9Y3E5	-1.4	0.38505	2	524	409.4	1073	46	234.5	813.5	1040.5	1105.5
LPIN3		-1.3	0.35915	2	451.1	138.1	906.6	522.4	353.5	548.75	1276	537.25
BIRC5	O15392	1.6	0.25819	2	1005.5	345.4	501.5	250	1249.75	761.25	678.25	324.75
BLID	Q8IZY5	0.1	0.9068	2	986.3	1342.1	492.5	641.7	1935.25	37.25	38.75	946.25
GOT2	P00505	1.3	0.34005	2	852.9	464	433.8	158	1181	524.75	322	545.5
BTF3L4	Q96K17	-1.1	0.43341	2	201.8	64.3	409.3	273.7	156.25	247.25	215.75	602.75
KRCC1	Q9NPI7	1.3	0.32721	2	831.3	382.5	408.5	250	1101.75	560.75	585.25	231.75
EDF1	O60869	1.1	0.42114	2	804.9	434.3	400.5	332.7	1112	497.75	635.75	165.25
ZNF732		-1.3	0.41548	2	170.1	9.4	338.6	203.1	163.5	176.75	195	482.25
PIWIL3	Q7Z3Z3	-1.5	0.35771	2	154.6	14.7	306.5	161.9	144.25	165	192	421
UBE2D3	P61077	1.7	0.31187	2	496	94	252	145.3	562.5	429.5	149.25	354.75
NR2E1	Q9Y466	-2.3	0.22122	2	121.1	15.4	245.4	92.8	110.25	132	179.75	311
ATF3	P18847	-1.6	0.32421	2	111	21.9	220.1	112.3	126.5	95.5	140.75	299.5
GATSL3	Q8WTX7	1.2	0.35748	2	419.5	221.7	211.5	124.5	576.25	262.75	299.5	123.5
SURF6	O75683	-2.4	0.24223	2	95.6	39.8	191.5	11.7	67.5	123.75	183.25	199.75
NAGK	Q9UJ70	1.2	0.39777	2	372.5	137.5	183	152.4	469.75	275.25	290.75	75.25
SOX8	P57073	-3.1	0.11656	2	92.6	24.6	181.1	28.8	110	75.25	160.75	201.5
NGRN	Q9NPE2	-2.1	0.21136	2	84.4	18.9	171.9	68.8	71	97.75	123.25	220.5
ZHX1	Q9UKY1	-1	0.49483	2	84.8	0.7	168.8	117.7	84.25	85.25	85.5	252
NOC3L	Q8WTT2	-1.2	0.43173	2	83.3	14.8	167.5	107.5	72.75	93.75	91.5	243.5
DDIT4	Q9NX09	1.1	0.43746	2	326.3	116	167.3	153.1	408.25	244.25	275.5	59
GRB7	Q14451	-2.8	0.19416	2	84.8	6.7	165.5	51.3	80	89.5	129.25	201.75
HLA-A	P04439	-1	0.48755	2	77.5	4.6	154.1	106.2	74.25	80.75	229.25	79
MYO1F	O00160	-1.2	0.4387	2	74.4	1.9	150.6	96.3	73	75.75	82.5	218.75
NR6A1	Q15406-2	-1.4	0.37021	2	70.4	10.1	141	78.8	77.5	63.25	85.25	196.75
NKX6-1	P78426	-0.7	0.55502	2	68.3	36.8	139.6	116.8	42.25	94.25	57	222.25
FADS2	O95864-3	1.1	0.42471	2	269.4	127.5	135.1	117.6	359.5	179.25	218.25	52
FOXD3	Q9UJU5	-4.5	0.12519	2	68.1	3	134.8	27.9	66	70.25	115	154.5
GLIS1	Q8NBF1	-4.6	0.05499	2	65.3	7.8	131.5	23	59.75	70.75	147.75	115.25
Irx5	Q9JKQ4	-1	0.48645	2	64.3	7.4	126.9	87.2	59	69.5	65.25	188.5
CERS6		-1.2	0.44299	2	62.5	4.9	125.5	80.6	59	66	68.5	182.5
TM4SF4	P48230	-1.2	0.42985	2	60.4	9.4	120.5	76	53.75	67	66.75	174.25
ZNF532	Q9HCE3	3	0.17211	2	227.5	21.9	114.4	35.9	212	243	139.75	89
IKZF5	Q9H5V7	-1.6	0.33255	2	55.6	7.2	109.4	54.6	50.5	60.75	70.75	148
ZNF282		-1.6	0.35697	2	52	1.1	103	53.4	51.25	52.75	65.25	140.75
CLSPN		-1.5	0.34653	2	48.4	8.7	97.9	53.2	42.25	54.5	135.5	60.25
ELMO3	Q96BJ8-2	-1.1	0.45204	2	49.1	5.8	97.8	63.6	45	53.25	52.75	142.75
FAM208B	Q5VWN6	-0.9	0.52449	2	47	2.1	93.4	68.4	45.5	48.5	45	141.75
ZNF480	Q8WV37-2	-1.1	0.4787	2	44.4	1.6	89.5	61.5	43.25	45.5	46	133
ZBED1	O96006	-1.8	0.32479	2	43.9	2.3	86.9	41.5	45.5	42.25	57.5	116.25
DNAJC7	Q99615	1.8	0.30798	2	163.6	15.7	81.1	45.8	174.75	152.5	113.5	48.75
RRS1	Q15050	-1.2	0.43064	2	39.4	5.5	80.4	51.8	43.25	35.5	43.75	117
HOXC13	P31276	-1.2	0.43539	2	40.4	4.4	79.5	49.5	37.25	43.5	44.5	114.5
FIP1L1	Q6UN15-3	-0.9	0.54908	2	39.4	3	78.8	60.5	41.5	37.25	36	121.5
BBOX1	O75936	2.1	0.28554	2	149.9	4.4	73.5	37.5	153	146.75	100	47
TBP	P20226	-1.1	0.46736	2	34.5	0.7	70.3	47.7	34	35	36.5	104
CHTOP	Q9Y3Y2-3	-0.9	0.52086	2	32.9	4.1	64.1	46.1	35.75	30	31.5	96.75
PIGB	Q92521	-1.1	0.48143	2	31	0.7	62.5	43.1	31.5	30.5	32	93
NAGK	Q9UJ70	1.5	0.28805	2	121.5	46.7	59.6	33.4	154.5	88.5	83.25	36
CLDN14	O95500	1.8	0.24322	2	110.6	47.6	55.5	13.4	144.25	77	65	46
TYROBP	O43914	1.7	0.25259	2	106.5	36.1	54.1	25.6	132	81	72.25	36
TTC1	Q99614	1.9	0.2846	2	103.3	46.7	51.4	6.5	136.25	70.25	46.75	56
PLXNA1_frag		0.8	0.56549	2	68	52.3	34.8	0.4	31	105	34.5	35
HIST1H1T	P22492	-2.4	0.22779	1.9	1229.4	464.7	2341.3	229.8	900.75	1558	2178.75	2503.75
MUT	P22033	1.3	0.34815	1.9	2627.5	998.8	1375.1	863.9	3333.75	1921.25	1986	764.25
SERPINA10	Q9UK55	1.1	0.43166	1.9	1873.6	891.1	982.4	810.2	2503.75	1243.5	1555.25	409.5
GZMM	P51124	0.8	0.55562	1.9	1698.3	1262.2	886	41.4	2590.75	805.75	915.25	856.75
MAGEH1	Q9H213	-0.6	0.62088	1.9	356.5	314.3	672.5	612.4	134.25	578.75	1105.5	239.5
BCL2L13	Q9BXK5	1.1	0.41921	1.9	1133.9	417.4	607.5	479.1	1429	838.75	946.25	268.75
Mbd4	Q9Z2D7	-7	0.05545	1.9	312.8	37.5	588.1	27.4	286.25	339.25	568.75	607.5
DCX	O43602-3	-0.5	0.71297	1.9	296	42.1	554.3	502.4	266.25	325.75	199	909.5
BCL7C	Q8WUZ0-2	-9.2	0.06856	1.9	241.9	0.2	468.9	47.2	241.75	242	435.5	502.25
LPIN2	Q92539	-1.5	0.34606	1.9	214.9	128.9	399.8	75.7	123.75	306	453.25	346.25
LIN28B	Q6ZN17	-1	0.48672	1.9	174.3	46.3	322.9	212.7	141.5	207	172.5	473.25
SP2	Q02086-2	-1.1	0.46917	1.9	164.1	15.4	313.9	201.3	175	153.25	171.5	456.25
ZNF81		-1.4	0.36472	1.9	146	29.7	282.1	152.9	125	167	174	390.25
CYP2U1	Q7Z449-2	1.3	0.38736	1.9	487.6	139.1	253	188.1	586	389.25	386	120
NAV1_frag		1.2	0.4314	1.9	448	136.1	233.4	204.2	544.25	351.75	377.75	89
GATA6	Q92908	-1	0.50046	1.9	122.4	21	232.3	158	107.5	137.25	120.5	344
ZNF550	Q7Z398	-3	0.20602	1.9	112.5	0.7	214	62.2	113	112	170	258
ISG20	Q96AZ6	6.1	0.09506	1.9	409.5	60.8	213	5.3	366.5	452.5	216.75	209.25
ST6GALNAC1	Q9NSC7	-1.6	0.32985	1.9	106.1	15	205.3	100.4	95.5	116.75	134.25	276.25
Esrrb	Q61539	-3	0.09404	1.9	102.6	22.1	196.6	41.5	87	118.25	167.25	226
WNT16	Q9UBV4	-3.3	0.10716	1.9	99.9	14	194.5	46.7	90	109.75	161.5	227.5
PPP2R4	Q15257-2	0.9	0.46735	1.9	352.1	190	190.3	165.1	486.5	217.75	307	73.5
DMRT3	Q9NQL9	-3.2	0.14288	1.9	97	9.9	181.1	45.1	90	104	149.25	213
MYOF		-1	0.48817	1.9	91.9	18.9	177.3	120.9	78.5	105.25	91.75	262.75
PRUNE2		1.2	0.43135	1.9	341.6	103.8	175.6	156.8	415	268.25	286.5	64.75
ZNF384	Q8TF68-3	-2	0.18634	1.9	94.5	25.5	175	56.6	76.5	112.5	135	215
CALN1	Q9BXU9	1.5	0.34881	1.9	317	75	164.1	106.2	370	264	239.25	89
HSH2D	Q96JZ2	1.2	0.3862	1.9	310.8	108.9	162.3	118.4	387.75	233.75	246	78.5
POLR2I	P36954	1.1	0.42992	1.9	306.5	111	157.8	138.9	385	228	256	59.5
CREB1	P16220	1.3	0.38608	1.9	300	91.9	157.3	114.6	365	235	238.25	76.25
KDM4C	Q9H3R0	-1.4	0.39653	1.9	79.5	3.5	153.1	84.7	82	77	93.25	213
FAIM	Q9NVQ4	1.2	0.43748	1.9	284	61.5	151.6	131	327.5	240.5	244.25	59
S100A13	Q99584	1.2	0.36561	1.9	281.5	138.9	146.8	88.7	379.75	183.25	209.5	84
DMRTA1	Q5VZB9	-2.7	0.22158	1.9	75.4	2.3	146.4	47.6	77	73.75	112.75	180
CENPN	Q96H22-2	-3.3	0.14696	1.9	73.8	6.7	139.5	35	78.5	69	114.75	164.25
DMTF1	Q9Y222	-4.1	0.06141	1.9	71.3	12.4	134	18	80	62.5	121.25	146.75
HNF4A	P41235-3	-1.7	0.29018	1.9	67.8	13.8	131	60.1	77.5	58	88.5	173.5
NUDT21	O43809	1.1	0.45911	1.9	241.3	149.6	128.5	16.6	347	135.5	116.75	140.25
BANP	Q8N9N5-2	1.3	0.41427	1.9	240.5	12.4	128.3	99.3	231.75	249.25	198.5	58
LDHB	P07195	1	0.43856	1.9	244.1	135.9	125.4	103.8	340.25	148	198.75	52
SCX	Q7RTU7	-1.7	0.31418	1.9	63	7.1	122.1	56.7	58	68	82	162.25
POMZP3	Q6PJE2-5	0.8	0.52001	1.9	232.6	168.5	122	40.3	351.75	113.5	93.5	150.5
MECP2	P51608	0.3	0.80758	1.9	229.9	238.8	118.8	34.3	61	398.75	143	94.5
SP3	Q02447	-0.6	0.64369	1.9	61.8	10.3	114.6	94.6	69	54.5	47.75	181.5
MRAS	O14807	-0.8	0.5761	1.9	61.3	0.7	114.4	85.4	60.75	61.75	54	174.75
RSPO4	Q2I0M5-2	-1.6	0.25513	1.9	59	22.3	112.1	45.4	43.25	74.75	80	144.25
NR5A1	Q13285	-1.4	0.35047	1.9	59.8	12.4	111.9	56.7	51	68.5	71.75	152
KJ903261		-4.9	0.04064	1.9	56.8	7.1	107.8	14.8	61.75	51.75	118.25	97.25
TBX18	O95935	-1.2	0.42601	1.9	53.6	4.4	103.6	61.7	50.5	56.75	60	147.25
VPS50	Q96JG6-2	1.1	0.41114	1.9	193.1	73	103.5	78.8	244.75	141.5	159.25	47.75
SART3	Q15020	-1	0.49229	1.9	54.6	1.9	102	66.1	56	53.25	55.25	148.75
AGPAT2	O15120	1.8	0.31861	1.9	191.3	85.2	101.5	7.8	251.5	131	107	96
STRIP1	Q5VSL9	-1.3	0.41614	1.9	54.4	5.1	101.5	56.9	50.75	58	61.25	141.75
ELOVL6		-1.2	0.43461	1.9	53.5	1.8	99.3	56.9	52.25	54.75	59	139.5
ZNF35	P13682	-0.9	0.52201	1.9	51.5	4.2	98.1	68.8	54.5	48.5	49.5	146.75
POU2F3	Q9UKI9	-1.9	0.20212	1.9	52.4	14.3	97.9	34.1	42.25	62.5	73.75	122
RWDD4	Q6NW29	1.2	0.37724	1.9	180.5	77.1	95.3	64	235	126	140.5	50
RPL31	P62899	1.7	0.31407	1.9	179.4	29.9	92.6	52.1	200.5	158.25	129.5	55.75
ALDH1A2	O94788-2	-0.8	0.55798	1.9	47.1	1.2	89.6	66.3	48	46.25	42.75	136.5
HMGN1	P05114	0.7	0.60712	1.9	167.1	134.2	87.1	1.9	262	72.25	85.75	88.5
CDX1	P47902	-1	0.49629	1.9	42.5	6.4	79.5	52.7	38	47	42.25	116.75
STAG3L4	Q8TBR4	1.2	0.375	1.9	138.6	51.4	72.3	50.6	175	102.25	108	36.5
PPCDC	Q96CD2	1.1	0.39562	1.9	128.5	75.7	67.1	32	182	75	89.75	44.5
NXNL2	Q5VZ03-3	1.3	0.31612	1.9	118	51.6	63.1	30.6	154.5	81.5	84.75	41.5
DACH2		-1.1	0.4808	1.9	32.3	0	61	39.2	32.25	32.25	33.25	88.75
RAPGEF6		-0.9	0.51712	1.9	29.4	1.6	57	40.3	28.25	30.5	85.5	28.5
NDRG2	Q9UN36-3	2	0.19677	1.9	107.6	31.6	56.1	20.7	130	85.25	70.75	41.5
HBA1	P69905	1.4	0.39314	1.9	96.1	50.4	51.6	0.5	60.5	131.75	52	51.25
CPNE8	Q86YQ8	1.2	0.44381	1.9	79.5	47.4	42.5	4.2	46	113	45.5	39.5
VTI1A	Q96AJ9-1	2	0.18807	1.9	76.1	24.2	40.8	12.4	93.25	59	49.5	32
SMR3B	P02814	1.1	0.47501	1.9	76	49.1	39.8	2.8	110.75	41.25	41.75	37.75
PPP2R5A	Q15172	2.3	0.17009	1.9	75.4	23.9	39.8	7.8	92.25	58.5	45.25	34.25
SSTR4	P31391	1.4	0.39348	1.8	6381.3	362.7	3517.9	2358	6637.75	6124.75	5185.25	1850.5
TFAP2C	Q92754	-9.7	0.01406	1.8	1294.8	91.6	2357.5	120.6	1359.5	1230	2442.75	2272.25
H1FX	Q92522	-1.1	0.4615	1.8	678.4	638.7	1253	86.3	226.75	1130	1192	1314
PNMAL2	Q9ULN7-5	-1.1	0.43056	1.8	538.3	405.2	965	393.9	251.75	824.75	1243.5	686.5
ZNF772	Q68DY9	-0.9	0.53316	1.8	417.1	57.8	747.4	501.2	376.25	458	393	1101.75
DACT1	Q9NYF0	-1.7	0.33452	1.8	310.8	15.2	563.9	246.6	300	321.5	389.5	738.25
MBD2	Q9UBB5	-1.5	0.26688	1.8	296	118.8	527.4	181.2	212	380	399.25	655.5
SULT4A1	Q9BR01	0.9	0.47121	1.8	939.3	530	526.6	399.7	1314	564.5	809.25	244
SRPK1	Q96SB4	-1.1	0.40294	1.8	291.5	196.2	519	198.3	152.75	430.25	659.25	378.75
GFI1	Q99684	-1.1	0.44154	1.8	248.5	53	443.1	254.4	211	286	263.25	623
ZNF701	Q9NV72	-1.3	0.40731	1.8	204.8	6.7	365.6	187.6	200	209.5	233	498.25
RFX5	P48382	1.2	0.45364	1.8	635.8	21.2	344.5	311.1	650.75	620.75	564.5	124.5
ATF7	P17544-6	-1.5	0.28772	1.8	189.4	49.7	333.5	136.8	154.25	224.5	236.75	430.25
CSNK1G2	P78368	-1.3	0.39418	1.8	178.8	21.2	327.4	172	163.75	193.75	449	205.75
MAP1B	P46821	-1.1	0.39715	1.8	178.1	94.6	312.1	152.9	111.25	245	204	420.25
SEPT8_frag		-2.7	0.19317	1.8	169.3	49.9	300.8	27.9	134	204.5	320.5	281
SAMD1	Q6SPF0	-1.4	0.29315	1.8	153.6	71.2	282.9	108.4	103.25	204	206.25	359.5
UEVLD	Q8IX04-5	1.1	0.45957	1.8	497.4	17.9	282.4	240.6	510	484.75	452.5	112.25
LMNTD1	Q8N9Z9-2	-2.6	0.21797	1.8	151.8	47	269.6	15	118.5	185	259	280.25
ZFP28	Q8NHY6	-3.6	0.14036	1.8	125.8	8.5	230.4	50.7	119.75	131.75	194.5	266.25
TEKT5	Q96M29	-2	0.26566	1.8	118.9	48.3	211	26.9	84.75	153	230	192
IFT88	Q13099-2	-2.7	0.17612	1.8	113.8	13.4	206.3	58	104.25	123.25	165.25	247.25
ZBTB17	Q13105	-2.1	0.23241	1.8	110.4	41.5	197.5	32.5	81	139.75	174.5	220.5
FHOD1	Q9Y613	-1.8	0.24841	1.8	106.1	23.5	195.9	76.9	89.5	122.75	250.25	141.5
LEPROTL1	O95214	-1.3	0.37866	1.8	101.8	18	184.6	94.6	89	114.5	117.75	251.5
Onecut1	O08755	-4.4	0.11292	1.8	102.1	5.5	179.3	30.8	98.25	106	157.5	201
Foxc1	Q61572	-2	0.25846	1.8	92.1	12.6	166.4	61.7	101	83.25	122.75	210
ZNF430		-6.3	0.04656	1.8	91.8	10.6	163.3	9.9	84.25	99.25	156.25	170.25
MAP1LC3B	Q9GZQ8	-1	0.47198	1.8	90.9	24.2	163.1	100.9	108	73.75	234.5	91.75
BC013178_frag		1.2	0.41047	1.8	285.3	84.1	156.3	116	344.75	225.75	238.25	74.25
INTS4	Q96HW7-2	1.6	0.25911	1.8	275.1	106.6	154.1	43.7	350.5	199.75	185	123.25
CEACAM21	Q3KPI0-3	1.3	0.42201	1.8	279.8	12.4	153	117.4	288.5	271	236	70
PBX2	P40425	-2	0.27793	1.8	82.8	6.7	147	53.7	87.5	78	109	185
IRAK3	Q9Y616	-1.5	0.31688	1.8	78	17	143.1	65.9	66	90	96.5	189.75
KLHL14	Q9P2G3-2	1.1	0.42779	1.8	245.9	77.6	140	103.2	300.75	191	213	67
NR3C2	P08235-4	1.9	0.30385	1.8	245.8	15.9	138.1	62.4	234.5	257	182.25	94
CHEK1	O14757	-0.9	0.54829	1.8	75.6	6.2	135.4	92.5	71.25	80	70	200.75
NACC2	Q96BF6	-3.9	0.06347	1.8	72.4	9.4	128.5	20.5	65.75	79	114	143
RFC1	P35251	-1.3	0.34856	1.8	70.5	21.6	126.6	62	55.25	85.75	82.75	170.5
CENPU	Q71F23	-1.4	0.37503	1.8	68.3	9.2	123.6	61.7	61.75	74.75	167.25	80
ZNF276	Q8N554-2	-1.4	0.38928	1.8	65.8	5.7	121.4	63.1	69.75	61.75	76.75	166
ZNF660	Q6AZW8	-7.3	0.03539	1.8	67.5	6.7	120.9	6.5	62.75	72.25	116.25	125.5
KATNAL1	Q9BW62	-0.8	0.56911	1.8	62.3	10.6	111.3	79.2	69.75	54.75	55.25	167.25
CLCN5	P51795	-1.6	0.31259	1.8	61.4	10.1	111	48.4	54.25	68.5	76.75	145.25
SIX2	Q9NPC8	1.1	0.43589	1.8	196.1	71.6	110.5	84.9	246.75	145.5	170.5	50.5
YAF2	Q8IY57	5.9	0.10601	1.8	190.3	0	107.4	14.7	190.25	190.25	97	117.75
Q6p3f6		-2.6	0.22386	1.8	59.4	2.7	106.6	31.6	57.5	61.25	84.25	129
RWDD1	Q9H446	1.4	0.37104	1.8	185.4	35.5	105.8	62.9	160.25	210.5	150.25	61.25
FRMD4B	Q9Y2L6	-1.5	0.34309	1.8	59.4	9.4	105.8	48.4	52.75	66	71.5	140
TNIP1	Q15025	1	0.40879	1.8	188.3	98.6	103.1	63.1	258	118.5	147.75	58.5
TVP23A	A6NH52	-2.1	0.2777	1.8	55.4	0.9	100.6	36.6	56	54.75	74.75	126.5
DDX47	Q9H0S4	-1.1	0.43215	1.8	53.9	11.8	99.6	58.9	45.5	62.25	58	141.25
SGK2	Q9HBY8-2	1	0.49097	1.8	174.3	18.7	99.3	99.7	187.5	161	169.75	28.75
PRPS2		-0.7	0.60763	1.8	51.8	0.7	95.6	74.1	52.25	51.25	43.25	148
XAGE1A	Q9HD64	-1.5	0.33478	1.8	52.8	8.8	95.1	43.7	46.5	59	64.25	126
RALBP1	Q15311	1.3	0.4223	1.8	166.1	9.7	94.4	67.7	159.25	173	142.25	46.5
INTU	Q9ULD6	-1	0.50165	1.8	51.9	4.8	93.6	59.6	55.25	48.5	51.5	135.75
EFEMP1	Q12805	1.2	0.36867	1.8	169.5	61.5	92.8	58.3	213	126	134	51.5
SIN3B	O75182	-1.1	0.45578	1.8	51.4	1.9	92.5	53.4	52.75	50	54.75	130.25
LMBR1	Q8WVP7	1.3	0.38657	1.8	160.8	33.6	91.5	58	184.5	137	132.5	50.5
SVIL	O95425	-1.2	0.42573	1.8	50.8	5.7	89.8	48.1	46.75	54.75	55.75	123.75
CEP55	Q53EZ4	-0.8	0.55756	1.8	50.4	9	89.8	62.6	56.75	44	45.5	134
TBX4	P57082	-2.3	0.25799	1.8	51.1	2.3	89.6	29.2	52.75	49.5	69	110.25
RAP1A	P62834	-0.9	0.51395	1.8	47.9	5.8	87.3	57.6	52	43.75	46.5	128
ABCF3	Q9NUQ8	1.5	0.293	1.8	156.9	45.1	87.1	41.9	188.75	125	116.75	57.5
MAFG	O15525	-1.7	0.32822	1.8	48.3	3.9	86.3	36.8	51	45.5	60.25	112.25
PLEKHG7	Q6ZR37	-0.9	0.52038	1.8	47.5	7.4	86	57.3	52.75	42.25	45.5	126.5
GPR88	Q9GZN0	-1	0.49612	1.8	47.5	6.7	83.8	51.6	52.25	42.75	47.25	120.25
HS3ST4	Q9Y661	-1.1	0.47542	1.8	45	3.9	82.8	51.3	42.25	47.75	46.5	119
KIAA2022	Q5QGS0	-0.8	0.5853	1.8	46.8	0.4	82.4	58.5	46.5	47	41	123.75
DHRS12	A0PJE2-3	1.9	0.21018	1.8	145.3	37.1	81.3	28.6	171.5	119	101.5	61
KPNA6	O60684	1.4	0.37325	1.8	142.4	21.4	80.4	48.6	127.25	157.5	114.75	46
RDH5	Q92781	-0.9	0.54988	1.8	44.4	2.7	80	55.2	42.5	46.25	41	119
MKNK1	Q9BUB5	-1.1	0.46203	1.8	44	0	78.8	45.6	44	44	46.5	111
CAP2	P40123	1.2	0.38047	1.8	138	47.4	78.4	48.3	171.5	104.5	112.5	44.25
ABT1	Q9ULW3	1.1	0.37961	1.8	142.4	64.2	77.9	47.6	187.75	97	111.5	44.25
CHST7	Q9NS84	-1	0.47735	1.8	43.9	4.8	77.6	46.1	40.5	47.25	45	110.25
APPBP2	Q92624	1.4	0.39406	1.8	131.3	3.9	74.5	47.4	134	128.5	108	41
MPP4	Q96JB8	-2.3	0.25402	1.8	41.8	1.4	73.3	23.3	40.75	42.75	56.75	89.75
BEND3	Q5T5X7	-1.5	0.33531	1.8	41.4	5.8	72.9	32	37.25	45.5	95.5	50.25
MED8	Q96G25	1.6	0.34767	1.8	129.6	57.8	72.4	4.1	88.75	170.5	69.5	75.25
NFIC	P08651-5	1.8	0.32506	1.8	131.6	5.1	71.6	36.9	135.25	128	97.75	45.5
ATF6B		-1.5	0.37926	1.8	38.1	1.9	68.5	33.2	36.75	39.5	45	92
GJC1	P36383	-0.7	0.61412	1.8	36.9	1.9	67.5	52.3	38.25	35.5	30.5	104.5
RNF213	Q63HN8-5	-2.3	0.24576	1.8	37.5	2.8	67.4	22.5	35.5	39.5	51.5	83.25
HIST1H2BC	P62807	-1.1	0.47715	1.8	38	1.1	67.1	39.4	37.25	38.75	39.25	95
OR4A4P	Q8NGN8	-1	0.48626	1.8	36.5	1.1	66.6	41.5	37.25	35.75	37.25	96
RFTN1	Q14699	-1.3	0.40849	1.8	36.9	0.5	66.4	34.5	36.5	37.25	42	90.75
PLLP	Q9Y342	1.6	0.34061	1.8	121.4	55.7	65.8	4.6	82	160.75	69	62.5
OR5AK2	Q8NH90	-1.1	0.47759	1.8	34.9	2.3	64.5	40.3	36.5	33.25	36	93
GALNT8	Q9NY28	-1	0.48575	1.8	36.3	0.4	63.9	38	36.5	36	37	90.75
GSTP1	P09211	1.2	0.38572	1.8	112	58	63.5	20.5	153	71	78	49
ASB3	Q9Y575	1.4	0.29777	1.8	109	41.4	62.3	25.5	138.25	79.75	80.25	44.25
C3orf49	Q96BT1	1.4	0.30388	1.8	113.5	48.4	61.4	27.4	147.75	79.25	80.75	42
NXPE3	Q969Y0	1.2	0.35953	1.8	105.9	50.7	60.4	23.5	141.75	70	77	43.75
RAB3IL1	Q8TBN0	1.6	0.30463	1.8	107.3	24	59.8	29.7	124.25	90.25	80.75	38.75
TIPRL	O75663-2	2.3	0.22055	1.8	103.5	13.1	58.6	20	112.75	94.25	72.75	44.5
SDR39U1	Q9NRG7-2	1.7	0.29262	1.8	106.4	21.4	57.9	28.5	121.5	91.25	78	37.75
PCDHB1	Q9Y5F3	-1	0.50522	1.8	33	0.4	57.8	35.4	33.25	32.75	32.75	82.75
RGMA	Q96B86-3	1.4	0.29292	1.8	103.1	43.7	55.8	23.3	134	72.25	72.25	39.25
KPNA3	O00505	2.5	0.24281	1.8	98.5	1.8	55.3	18.7	97.25	99.75	68.5	42
NCKAP5L		-1.1	0.46693	1.8	30.8	0.4	54.6	31.6	30.5	31	32.25	77
TALDO1	P37837	1.1	0.41171	1.8	87.1	48.6	48.4	13.6	121.5	52.75	58	38.75
AIG1	Q9NVV5-2	1.2	0.37595	1.8	85.8	43.8	48.3	14.1	116.75	54.75	58.25	38.25
MYF6	P23409	0.6	0.65907	1.8	79.1	63.8	44.3	0.4	34	124.25	44.5	44
HAUS2	Q9NVX0	1.2	0.41484	1.8	78.9	43.7	43	6	109.75	48	47.25	38.75
LYPLA2	O95372	1.8	0.21883	1.8	75.1	24.2	42.8	12.7	92.25	58	51.75	33.75
FIGNL1	Q6PIW4	1.4	0.33708	1.8	66.5	31.1	37.3	8.8	44.5	88.5	43.5	31
GAL3ST1	Q99999	1	0.50845	1.8	64.6	40.5	36.5	1.8	36	93.25	37.75	35.25
KHDRBS1	Q07666	-1.9	0.25746	1.7	2293.1	826.8	3831	534.2	1708.5	2877.75	4208.75	3453.25
HIST1H1D	P16402	-2.6	0.13219	1.7	1725.9	408.9	2962.3	525.4	1436.75	2015	2590.75	3333.75
SDCBP	O00560	-1.4	0.37168	1.7	1309.5	765.1	2287.9	305.3	768.5	1850.5	2503.75	2072
NEIL1	Q96FI4	-1.4	0.38022	1.7	987.1	526.6	1631.9	108.4	614.75	1359.5	1708.5	1555.25
Sm/RNP Complex		-1.4	0.37499	1.7	525	277.9	869.3	87.3	328.5	721.5	931	807.5
EDIL3	O43854	0.9	0.53147	1.7	1447.1	883.7	861.5	67.9	2072	822.25	909.5	813.5
DMRT2	Q9Y5R5	-2.6	0.17374	1.7	403.6	111.2	696.1	88.6	482.25	325	633.5	758.75
ACAP1	Q15027	-1	0.48172	1.7	403.1	349.5	681	186	156	650.25	812.5	549.5
HMGA1	P17096	0	0.97148	1.7	1116.5	1223.6	674.1	33.8	251.25	1981.75	698	650.25
UBE2D3	P61077	1.9	0.30924	1.7	938.3	338.7	555.3	17.3	1177.75	698.75	543	567.5
ZSCAN26	Q16670-2	-1.2	0.36654	1.7	298.6	99.9	512.9	244.1	228	369.25	340.25	685.5
PRR20A	P86496	-1.2	0.38622	1.7	268.9	166.3	470.5	165.5	151.25	386.5	587.5	353.5
SYTL1	Q8IYJ3	-8.1	0.01528	1.7	258.3	15.6	432.6	28.8	247.25	269.25	453	412.25
WARS	P23381-2	-1	0.42935	1.7	235.3	104.3	400.9	213.7	161.5	309	552	249.75
NUMA1		-4.6	0.04857	1.7	201.4	20.3	338.3	42.1	187	215.75	308.5	368
WARS	P23381	-2	0.19396	1.7	187.5	42.8	310.9	85.4	157.25	217.75	371.25	250.5
ZNF470		-2.2	0.22549	1.7	172.3	54.1	285.9	35.9	134	210.5	260.5	311.25
MAGEB4	O15481	3.4	0.12165	1.7	469	44.2	276.1	55.7	500.25	437.75	236.75	315.5
FMO5	P49326-2	52.6	0.00738	1.7	419.1	5.8	245.6	0.9	423.25	415	246.25	245
NRAP	Q86VF7	-1.1	0.45008	1.7	144	21.9	240.4	126	128.5	159.5	151.25	329.5
HMGA1	P17096-2	1.3	0.31994	1.7	395.3	167.6	228.8	81	276.75	513.75	286	171.5
CELF3	Q5SZQ8	-1.6	0.35048	1.7	135.5	8.5	223.8	88.7	141.5	129.5	161	286.5
ZNF404	Q494X3	-1.6	0.2734	1.7	133.8	33.2	222	79.2	110.25	157.25	166	278
RFX3	P48380	-2.4	0.24831	1.7	129.1	4.8	217.9	63.8	125.75	132.5	172.75	263
FMNL2	Q96PY5-3	-0.7	0.56432	1.7	127.1	68.8	217.3	153.1	78.5	175.75	109	325.5
FOXN3	O00409-2	-3.8	0.07413	1.7	125.8	20.5	215.1	24.2	111.25	140.25	198	232.25
RUNX1		-0.3	0.78869	1.7	121.6	9	207	188.8	115.25	128	73.5	340.5
HSF2	Q03933-2	-6.6	0.02362	1.7	113.8	10.3	197.8	15.2	121	106.5	187	208.5
ZFP36	P26651	1.2	0.43979	1.7	336	62.9	193.6	147.3	380.5	291.5	297.75	89.5
RRAGD	Q9NQL2	-1.2	0.43062	1.7	108.8	77.1	186.1	23.5	54.25	163.25	202.75	169.5
DNAJC18	Q9H819	-4.6	0.13698	1.7	106.4	18.6	186.1	0.5	93.25	119.5	185.75	186.5
PDX1	P52945	0.5	0.68879	1.7	303.9	252.3	183.8	103.2	125.5	482.25	110.75	256.75
CPSF6	Q16630-2	-2	0.26467	1.7	106	40	181.6	20.3	77.75	134.25	167.25	196
ZNF552		-1	0.50625	1.7	105.8	10.6	178.8	105.4	98.25	113.25	104.25	253.25
MCRS1	Q96EZ8	-1.9	0.30814	1.7	100.8	40.3	168	1.1	72.25	129.25	167.25	168.75
GPR157	Q5UAW9	-1	0.47826	1.7	94.1	16.1	156	85.9	105.5	82.75	95.25	216.75
PNLDC1	Q8NA58	-1	0.49305	1.7	91.4	10.8	155.4	90.3	99	83.75	91.5	219.25
SYNPR	Q8TBG9	1.1	0.44606	1.7	247.5	72.5	147.6	106.9	298.75	196.25	223.25	72
NRL	P54845	-2.2	0.1729	1.7	85.9	24.6	147.6	29.9	68.5	103.25	126.5	168.75
HNRNPH2	P55795	-1.3	0.37083	1.7	85.9	15	147.1	68.4	96.5	75.25	98.75	195.5
TBC1D3B	A6NDS4	-1.1	0.47712	1.7	80.6	0.9	140.1	80.4	80	81.25	197	83.25
NELL1	Q92832-2	-1	0.41932	1.7	81	33.9	136	69.3	57	105	185	87
APOBEC3A	P31941	-0.5	0.67619	1.7	78.1	20.3	132.3	105	63.75	92.5	58	206.5
CRK	P46108-2	1	0.43265	1.7	226.9	105.5	130.9	86.8	301.5	152.25	192.25	69.5
ACP5	P13686	1.1	0.39177	1.7	219.4	98.5	130.9	63.1	289	149.75	175.5	86.25
UBD	O15205	-2	0.21538	1.7	74.6	13.6	129.9	41.9	65	84.25	159.5	100.25
ZNF7	P17097	-1.1	0.46064	1.7	75.9	5.8	126.5	66.5	71.75	80	79.5	173.5
SGK494	Q96LW2	-0.7	0.60965	1.7	73.3	1.4	124.4	87.9	74.25	72.25	186.5	62.25
TSGA10IP	Q3SY00-2	-1.1	0.47394	1.7	72.6	0.5	124.1	69.1	72.25	73	75.25	173
ADAMTSL4	Q6UY14	-1.2	0.44194	1.7	71.1	6.5	123.3	66.1	66.5	75.75	170	76.5
PARPBP		-1.6	0.30106	1.7	70	12.4	120.4	47.9	61.25	78.75	154.25	86.5
NR6A1	Q15406-2	-6.2	0.08522	1.7	70.9	1.9	120.1	14	72.25	69.5	110.25	130
C21orf33	P30042	1.2	0.44071	1.7	204	18	118.4	88.6	216.75	191.25	181	55.75
SYT14P1	Q58G82	-1.2	0.4323	1.7	68.5	1.4	117.9	60.6	67.5	69.5	160.75	75
RTP4	Q96DX8	1.6	0.34305	1.7	200.4	12.2	116.3	58	191.75	209	157.25	75.25
SOX6	P35712	-1.1	0.48076	1.7	67.9	3.7	114.3	63.3	70.5	65.25	69.5	159
CHMP1B	Q7LBR1	-2.6	0.12351	1.7	67.6	13.6	114	23	58	77.25	130.25	97.75
MORN4		2.7	0.20386	1.7	195.3	12.4	112.5	31.8	186.5	204	135	90
PRKD1	Q15139	-0.9	0.50531	1.7	64.8	11.7	110.8	67.2	56.5	73	63.25	158.25
TEAD2	Q15562	-2.6	0.14841	1.7	62	9.2	108.3	27.2	68.5	55.5	89	127.5
PIGH	Q14442	-1.3	0.40409	1.7	64.4	6.5	106.5	49.1	59.75	69	71.75	141.25
ETV3L	Q6ZN32	-7.4	0.02255	1.7	62.6	3.7	106.4	8.7	60	65.25	100.25	112.5
NR2E1	Q9Y466	-2.1	0.28138	1.7	61.5	0.4	106.3	36.1	61.75	61.25	80.75	131.75
MB21D1	Q8N884	-1.9	0.22818	1.7	63.8	11.3	106.1	33.1	55.75	71.75	82.75	129.5
NHEJ1	Q9H9Q4	1	0.44576	1.7	175.9	89.3	103.3	63.3	239	112.75	148	58.5
TMTC4		1.1	0.40516	1.7	170.8	56.2	103.3	61.2	210.5	131	146.5	60
KLHL2	O95198	1.3	0.42768	1.7	171.8	1.1	102.8	67.9	171	172.5	150.75	54.75
DLGAP2		-4.5	0.0734	1.7	59.9	4.8	102.8	15.2	56.5	63.25	113.5	92
FAM132A	Q5T7M4	-2.5	0.18407	1.7	59.3	17	102	13.1	47.25	71.25	92.75	111.25
RCOR3	Q9P2K3	1.7	0.31703	1.7	168.8	63.3	101.8	11	124	213.5	109.5	94
TCF7L2	Q9NQB0-10	-1.7	0.32966	1.7	59.8	5.3	100.9	39.8	56	63.5	72.75	129
TPP1	O14773	-0.7	0.59837	1.7	60.4	6.9	100	67.5	55.5	65.25	147.75	52.25
TSPAN11	A1L157	-1.2	0.44661	1.7	58	2.8	100	53.4	56	60	62.25	137.75
DHX33		-0.7	0.62131	1.7	58.3	7.8	98.9	71.6	63.75	52.75	48.25	149.5
LRRC20	Q8TCA0	2.3	0.15595	1.7	166.1	35.9	97.1	24.9	191.5	140.75	114.75	79.5
TGM5	O43548	-1	0.50139	1.7	57.6	1.2	97.1	56	56.75	58.5	57.5	136.75
SNAP25	P60880-2	1	0.45119	1.7	166.9	68.8	95.9	73.7	215.5	118.25	148	43.75
BARHL2	Q9NY43	-1.4	0.38369	1.7	55.4	6.2	95.9	45.4	59.75	51	63.75	128
TCAP	O15273	3.1	0.138	1.7	158.8	15.6	95.4	20.3	147.75	169.75	109.75	81
ZKSCAN5	Q9Y2L8	-1.2	0.43969	1.7	55.3	1.4	93.3	47.4	54.25	56.25	126.75	59.75
ASH2L	Q9UBL3-3	1.2	0.42723	1.7	154.3	23.3	93	61.2	170.75	137.75	136.25	49.75
PSMD11	O00231	-0.9	0.49927	1.7	53.8	19.4	91	55.5	40	67.5	130.25	51.75
CKS2	P33552	1.1	0.39885	1.7	149	65.8	87.5	48.1	195.5	102.5	121.5	53.5
OR2B11	Q5JQS5	-1.2	0.42378	1.7	52.5	7.1	87.5	43.1	57.5	47.5	57	118
ATAD3B	Q5T9A4	2.2	0.21989	1.7	148.3	43.8	87.4	10.1	179.25	117.25	80.25	94.5
MLLT4	P55196-2	-5.7	0.05337	1.7	52.1	3	86.5	9.5	50	54.25	93.25	79.75
COL2A1	P02458-3	1.6	0.34397	1.7	146.3	60.5	85.4	5.1	189	103.5	81.75	89
NR5A2	O00482-2	-8.9	0.04966	1.7	48.1	1.2	84	7.1	49	47.25	79	89
FOXC1	Q12948	-1.2	0.44416	1.7	50.6	2.3	83.9	41.9	49	52.25	54.25	113.5
PTGS2	P35354	1.2	0.39927	1.7	141.3	45.6	83.3	51.3	173.5	109	119.5	47
ACCS	Q96QU6	1.1	0.38393	1.7	141.6	55.3	82.6	46.8	180.75	102.5	115.75	49.5
CREM	Q03060-27	-2.2	0.19166	1.7	49.8	7.4	82.1	22.1	55	44.5	66.5	97.75
XPNPEP1	Q9NQW7	-0.7	0.59876	1.7	46.6	4.8	80.5	57.3	50	43.25	40	121
TADA2B	Q86TJ2	-1	0.47834	1.7	47.1	8	79.8	45.3	41.5	52.75	47.75	111.75
G6PD	P11413	8.1	0.03914	1.7	134.6	5.1	79	6.7	138.25	131	83.75	74.25
BC071784_frag		2	0.28211	1.7	130.5	43.5	78.1	5.5	99.75	161.25	82	74.25
FAM13A	O94988-5	0.8	0.55251	1.7	131	83.8	77.4	3.7	71.75	190.25	80	74.75
SLC6A20	Q9NP91	4.7	0.12074	1.7	130	20.2	76.4	2.3	144.25	115.75	74.75	78
TAF11	Q15544	5.7	0.10578	1.7	127.8	1.8	75.9	9.7	129	126.5	82.75	69
PGA5	P0DJD9	-0.8	0.55436	1.7	43.4	0.9	75.8	50.6	44	42.75	40	111.5
BAI1	O14514	-2.2	0.25908	1.7	40.9	1.9	70.9	22.8	42.25	39.5	54.75	87
KHK	P50053	0.9	0.47111	1.7	116.9	63.8	70.3	38.9	162	71.75	97.75	42.75
KJ903784		-1	0.50414	1.7	39.8	1.1	68.9	41.5	39	40.5	39.5	98.25
PRPF18	Q99633	0.5	0.66922	1.7	113.8	89.1	68.3	24	176.75	50.75	51.25	85.25
PSG4		1.6	0.35937	1.7	113.4	2.3	66.4	34.5	111.75	115	90.75	42
TPTE2		-1.2	0.44115	1.7	38.4	1.6	66.1	34.8	37.25	39.5	41.5	90.75
SH3YL1	Q96HL8	1.3	0.33794	1.7	109.8	36.8	63.4	32.4	135.75	83.75	86.25	40.5
CLEC4E	Q9ULY5	1.1	0.43891	1.7	105.3	32.5	63	43.8	128.25	82.25	94	32
GBP6	Q6ZN66	-1.3	0.42685	1.7	36.9	0.5	61.9	30.2	37.25	36.5	40.5	83.25
CDKN2A	P42771-3	1	0.50049	1.7	99.8	56.2	60.4	5.8	139.5	60	56.25	64.5
NELFCD	Q8IXH7	-0.9	0.51777	1.7	35.9	1.2	59.9	35.2	35	36.75	35	84.75
CENPA	P49450	-1	0.50998	1.7	34.8	1.4	58.3	33.9	35.75	33.75	34.25	82.25
TMEM63C	Q9P1W3	-1.2	0.44148	1.7	34.3	0.4	58.1	29.9	34	34.5	37	79.25
LUC7L2	Q9Y383	1.3	0.33141	1.7	96.8	32.5	57.9	26.3	119.75	73.75	76.5	39.25
TUBA1B	P68363-2	1.8	0.29587	1.7	95.8	12.4	57.1	23.5	104.5	87	73.75	40.5
VPS4A	Q9UN37	-1	0.50679	1.7	33.6	1.9	56.5	32.9	35	32.25	33.25	79.75
SLA	Q13239	1	0.41827	1.7	94.3	44.5	55.6	30.9	125.75	62.75	77.5	33.75
RBM15	Q96T37-3	-1.1	0.48235	1.7	32.5	1.1	54.6	30.2	33.25	31.75	33.25	76
PHF14	O94880	-1	0.48549	1.7	32.1	0.9	54.6	30.9	31.5	32.75	32.75	76.5
OR6B1	O95007	-1	0.50178	1.7	32.1	1.6	53.5	30.4	33.25	31	32	75
WDR74	Q6RFH5-2	-1.1	0.46407	1.7	30	1.4	52.4	29.5	29	31	31.5	73.25
CNN2	Q99439	-1.1	0.46922	1.7	31	0.7	51.5	27.2	31.5	30.5	32.25	70.75
RLN1	P04808	2.3	0.24571	1.7	85.1	6.2	50	16.6	89.5	80.75	61.75	38.25
CARD16	Q5EG05	-1.3	0.41637	1.7	29	1.1	48.9	23.5	29.75	28.25	32.25	65.5
DNAAF5_frag	Q86Y56-3	1.8	0.2143	1.7	76.1	18.9	45.5	14.1	89.5	62.75	55.5	35.5
TFAP2E	Q6VUC0	-2.8	0.10673	1.6	3613.4	646.5	5833.5	916.8	4070.5	3156.25	6481.75	5185.25
PRB1		1.6	0.26141	1.6	3692.6	1249.3	2245.1	558.1	2809.25	4576	1850.5	2639.75
SDHB	P21912	1.5	0.36321	1.6	3346.5	1367.9	2033.9	139.5	4313.75	2379.25	2132.5	1935.25
CSAG2	Q9Y5P2-3	-0.9	0.45438	1.6	1087.9	509.6	1747.1	872.7	727.5	1448.25	2364.25	1130
ACRC	Q96QF7	-1	0.49412	1.6	608.1	490.9	969.6	226.8	261	955.25	1130	809.25
RBPJ	Q06330-4	1.5	0.372	1.6	1364	526.8	864	46.7	991.5	1736.5	897	831
PLIN2	Q99541	1.2	0.44843	1.6	1283.8	640.3	778.9	14.7	1736.5	831	789.25	768.5
MARK4	Q96L34-2	-3.6	0.09594	1.6	479.8	42.8	756.5	116.3	449.5	510	674.25	838.75
KCTD18	Q6PI47	1.9	0.23172	1.6	1062.5	301.9	673.9	112.3	849	1276	594.5	753.25
CCDC74B	Q96LY2-2	-1.8	0.30378	1.6	395	34.6	640.8	219.9	370.5	419.5	485.25	796.25
PRR22	Q8IZ63	-0.9	0.51568	1.6	370.1	343.1	590.5	58.7	127.5	612.75	632	549
PSMC2	P35998	1.1	0.4631	1.6	882.9	129.2	536.4	404.3	974.25	791.5	822.25	250.5
ADAP2	Q9NPF8	-1.6	0.31495	1.6	271.8	104.3	423	60.8	198	345.5	466	380
DNAI2_frag		-1.2	0.38425	1.6	258.3	132.9	410.6	104.8	164.25	352.25	484.75	336.5
ZNF143	P52747	-3.5	0.07868	1.6	242.6	30.2	397.8	61.9	221.25	264	354	441.5
SRGAP3	O43295	0.6	0.64002	1.6	650.8	466.7	395.6	55	320.75	980.75	434.5	356.75
ITM2C	Q9NQX7	1.1	0.45093	1.6	625.8	85.9	391.3	261.6	686.5	565	576.25	206.25
SSBP1	Q04837	10.3	0.02252	1.6	590.1	32	377.5	10.6	612.75	567.5	385	370
TMEM27	Q9HBJ8	1	0.45471	1.6	499.4	156.1	305.1	215.8	609.75	389	457.75	152.5
NAMPT		1.2	0.40168	1.6	485.3	132.2	299.8	170.4	578.75	391.75	420.25	179.25
ELP4	Q96EB1-2	1	0.49362	1.6	463	233.3	295.9	6.9	628	298	291	300.75
CRIP1	P50238	3.9	0.07623	1.6	470.6	70.2	286.5	27.6	421	520.25	306	267
ZNF551		-1	0.48556	1.6	183.1	27.8	284.9	143	163.5	202.75	183.75	386
CORO2B	Q9UQ03-2	1	0.44498	1.6	449.8	135.4	283.6	179.1	545.5	354	410.25	157
TDG	Q13569	-1.1	0.47329	1.6	181.1	123.2	280.8	14.5	94	268.25	291	270.5
PDZD7	Q9H5P4-2	1.4	0.38436	1.6	427.6	170.2	273.9	27	548	307.25	293	254.75
SIX4	Q9UIU6	-0.7	0.58036	1.6	168.4	60.6	267.9	172	125.5	211.25	146.25	389.5
ZNF180	Q9UJW8-2	-2.9	0.17451	1.6	164.3	12	265.4	57.5	155.75	172.75	224.75	306
ZNF506		-1.4	0.32211	1.6	161	42.1	265.3	106.1	131.25	190.75	190.25	340.25
HIATL1		0.9	0.49472	1.6	409.1	135.2	257.4	201.3	504.75	313.5	399.75	115
MRPL48	Q96GC5	0.8	0.5412	1.6	396.6	174.8	255.3	227	520.25	273	415.75	94.75
FBXO28	Q9NVF7	-1.8	0.32393	1.6	147.8	60.1	239.3	11.7	105.25	190.25	247.5	231
ZNF667	Q5HYK9	-1.8	0.27529	1.6	134.8	18.4	212.6	67	121.75	147.75	165.25	260
MCC	P23508	-1.2	0.43455	1.6	128.9	81.5	207.5	23.3	71.25	186.5	224	191
MAPK3	P27361	1	0.46805	1.6	336.8	97.9	205.3	155.6	406	267.5	315.25	95.25
KIAA1456	Q9P272	1	0.48465	1.6	316.1	60.6	201.6	149.4	359	273.25	307.25	96
ZNF627	Q7L945	-1.3	0.3385	1.6	121.9	33.8	194.8	76.4	98	145.75	140.75	248.75
PLCD4	Q9BRC7	-1.1	0.39818	1.6	121.6	61.7	190.8	60.1	78	165.25	148.25	233.25
DNPEP	Q9ULA0	-4.3	0.08543	1.6	121.4	8	190.6	25.3	127	115.75	172.75	208.5
TFE3	P19532	-1.2	0.42994	1.6	116.9	73	188.6	23.2	65.25	168.5	205	172.25
TBX19	O60806	-1.4	0.37453	1.6	116.5	14.8	187.1	77.6	127	106	132.25	242
Banf1	O54962	-3.1	0.19954	1.6	110.8	25.1	179.8	1.8	93	128.5	178.5	181
RARA	P10276-2	-1.3	0.36608	1.6	113	53.4	177.5	38.2	75.25	150.75	150.5	204.5
PRPSAP1	Q14558	1.1	0.46591	1.6	287.1	38	177.4	130.3	314	260.25	269.5	85.25
DHRS13	Q6UX07-2	1.6	0.33566	1.6	283.9	105.9	176	17	358.75	209	188	164
ZNF333	Q96JL9	-1.2	0.37688	1.6	102.1	32	166.1	73.7	79.5	124.75	218.25	114
NCKAP5	O14513	-1.9	0.29286	1.6	106.3	8.5	165.9	51.1	100.25	112.25	129.75	202
SPATS2	Q86XZ4	-3.3	0.07904	1.6	102.4	14.7	163.9	22.5	112.75	92	148	179.75
THRA	P10827	-1.7	0.32008	1.6	99.4	8	163.8	60.1	93.75	105	121.25	206.25
BOP1	Q14137	-0.9	0.454	1.6	101.1	54.3	161.8	76	62.75	139.5	108	215.5
SETDB2		-1.7	0.24555	1.6	101.8	20.9	160.1	47.6	87	116.5	193.75	126.5
IFT43	Q96FT9-2	1	0.49921	1.6	244.6	21.7	156.9	123.6	260	229.25	244.25	69.5
ANP32B	Q92688	-1.5	0.34139	1.6	98.3	43.5	156.1	26.3	67.5	129	137.5	174.75
KLHL2	O95198	1.7	0.3326	1.6	240.8	82	154.4	10.1	182.75	298.75	147.25	161.5
THRA	P10827-2	-2.4	0.14074	1.6	96.9	16.4	152.8	30.8	85.25	108.5	131	174.5
APLF	Q8IW19	1.8	0.29399	1.6	242.8	82.7	149.8	17	184.25	301.25	137.75	161.75
PCK1	P35558	-4.5	0.05078	1.6	91.6	10.8	147.5	13.8	84	99.25	137.75	157.25
LCE1D	Q5T752	-1	0.49118	1.6	89.3	10.6	146.1	80.1	81.75	96.75	89.5	202.75
RBMY1E	A6NDE4	-2.7	0.11098	1.6	87.1	15.7	143.8	26.2	76	98.25	125.25	162.25
C1orf43	Q9BWL3-5	4.1	0.06336	1.6	223	28.3	141	13.1	203	243	131.75	150.25
PYROXD1	Q8WU10	-1.1	0.38945	1.6	85.1	28.1	136.9	61	65.25	105	93.75	180
FKBP4	Q02790	-2.1	0.24633	1.6	85	26.9	136.8	15.6	66	104	125.75	147.75
SP5	Q6BEB4	-2.2	0.27427	1.6	84.1	1.2	135.5	39.6	85	83.25	107.5	163.5
KPNA1	P52294	1.2	0.44701	1.6	218.3	1.8	134.3	90.9	219.5	217	198.5	70
DENND1B	Q6P3S1-4	1.2	0.41534	1.6	216.5	45.6	133.3	80.6	248.75	184.25	190.25	76.25
BHMT2	Q9H2M3	1.1	0.47552	1.6	204.4	6.5	129.9	92.8	209	199.75	195.5	64.25
SMURF2	Q9HAU4	-2.1	0.24611	1.6	79.8	7.1	129.5	37.5	74.75	84.75	103	156
BOD1L2	Q8IYS8	-2.2	0.26146	1.6	82.1	3	129.1	34.8	84.25	80	104.5	153.75
ARL2BP	Q9Y2Y0	1	0.49425	1.6	199.8	21.6	126.9	99.9	184.5	215	197.5	56.25
GOSR2	O14653-3	1.5	0.36375	1.6	197.8	74.6	126.4	10.8	250.5	145	134	118.75
CDCA3	Q99618	2.1	0.21464	1.6	198.5	53.4	125	17.7	160.75	236.25	112.5	137.5
ZSCAN32		-0.9	0.49023	1.6	77.9	15.7	123.5	65.4	89	66.75	77.25	169.75
DMRTA2	Q96SC8	-0.8	0.55265	1.6	74	1.8	120.3	72.5	75.25	72.75	69	171.5
SLC37A4	O43826	-0.7	0.61722	1.6	74.3	1.4	119.4	79.4	75.25	73.25	63.25	175.5
WBSCR27	Q8N6F8	0.8	0.57629	1.6	189.8	115.6	119.3	0.7	271.5	108	119.75	118.75
PDIA5	Q14554-2	-1.4	0.33986	1.6	74.9	11.8	119.3	45.6	66.5	83.25	87	151.5
TCF3		-2.8	0.12014	1.6	72.3	9.9	118.9	23.9	65.25	79.25	102	135.75
SLC38A10	Q9HBR0-2	-4	0.11174	1.6	75.4	11.1	117.5	6.7	83.25	67.5	122.25	112.75
ZBTB18	Q99592	-5.4	0.07684	1.6	74	3.2	116	12.7	71.75	76.25	125	107
Pou4f1	P17208	-5.1	0.08241	1.6	70.6	9	115.8	5.7	64.25	77	111.75	119.75
CDK5RAP1	Q96SZ6-4	-1.2	0.42706	1.6	71.9	10.8	114.9	53.6	64.25	79.5	77	152.75
ZNF587		-3.3	0.18494	1.6	72.5	14.5	114.8	2.1	62.25	82.75	113.25	116.25
DTNBP1	Q96EV8	1.1	0.40965	1.6	181.1	58.5	114.6	61.7	222.5	139.75	158.25	71
FGGY	Q96C11-6	0.8	0.54158	1.6	184.8	93.7	113.1	116.1	251	118.5	195.25	31
ZNF710	Q8N1W2	-1.5	0.35272	1.6	68	6.7	112.1	45.4	63.25	72.75	80	144.25
COG6	Q9Y2V7	-1.6	0.29925	1.6	71.5	12.4	111.4	37.3	62.75	80.25	85	137.75
TTLL6	Q8N841-2	-0.9	0.51333	1.6	68.3	14.5	111.3	64.3	78.5	58	65.75	156.75
BIN1	O00499	-1.1	0.43516	1.6	69.5	15.9	110.9	53.6	58.25	80.75	73	148.75
PTGDR	Q13258	-0.6	0.63475	1.6	69.1	15	110.4	76.2	79.75	58.5	56.5	164.25
PRICKLE3	O43900	-0.6	0.63726	1.6	68.8	8.5	110.4	76.2	62.75	74.75	164.25	56.5
KLHL17	Q6TDP4	-2	0.21785	1.6	69.9	11.5	110.3	30.1	78	61.75	89	131.5
NPFF	O15130-2	-0.8	0.54048	1.6	68.1	12.2	109.5	64.7	59.5	76.75	155.25	63.75
EFNA5	P52803	-6.7	0.0762	1.6	69.8	6.4	109	2.5	65.25	74.25	110.75	107.25
CHRNA7	P36544-3	-2	0.25002	1.6	66.3	7.1	108.6	33.1	61.25	71.25	85.25	132
ZHX3	Q9H4I2-2	-6.4	0.02449	1.6	66.5	5.3	107.5	7.4	70.25	62.75	112.75	102.25
CACNG4	Q9UBN1	-1.1	0.47514	1.6	68	4.9	107	52.7	71.5	64.5	69.75	144.25
ZBTB49	Q6ZSB9	1.1	0.45768	1.6	166.9	8	105.6	70.2	172.5	161.25	155.25	56
ISL1	P61371	-6.2	0.05834	1.6	64.1	6.5	104.3	4.6	59.5	68.75	107.5	101
TADA3	O75528-2	1.2	0.44693	1.6	161.5	13.4	103.9	63.5	171	152	148.75	59
BIN3-IT1_frag		1.2	0.43431	1.6	164.8	2.8	102.6	63.8	162.75	166.75	147.75	57.5
SMAD4	Q13485	-1.8	0.3241	1.6	62.3	2.1	102.4	36.9	60.75	63.75	76.25	128.5
TBX21	Q9UL17	-1.1	0.45148	1.6	65.8	9.2	102	47.4	72.25	59.25	135.5	68.5
CC2D1A	Q6P1N0	9	0.01848	1.6	166.5	7.1	101.9	6.5	171.5	161.5	97.25	106.5
FEV	Q99581	-1.6	0.29436	1.6	65.1	10.1	101.6	33.4	72.25	58	78	125.25
RTN3	O95197-3	1.8	0.22233	1.6	164.8	41	100.6	30.6	193.75	135.75	122.25	79
STIP1	P31948-2	2	0.27292	1.6	161.3	49.1	100	7.1	196	126.5	105	95
ZNF814		-1.1	0.45771	1.6	60.6	7.6	99.5	51.3	66	55.25	63.25	135.75
APCS	P02743	-0.7	0.56285	1.6	61.5	20.5	99.3	62.9	47	76	143.75	54.75
SRSF1	Q07955	0.8	0.55665	1.6	154.5	90.9	98.5	20.2	218.75	90.25	84.25	112.75
FRMD3	A2A2Y4-5	-1.8	0.31046	1.6	62.8	4.2	98	31.5	59.75	65.75	75.75	120.25
TSPAN10	Q9H1Z9	-0.8	0.55885	1.6	59.9	9.4	97.6	60.6	66.5	53.25	54.75	140.5
C18orf25	Q96B23-2	-1.4	0.4022	1.6	62	0.4	96.4	38.7	61.75	62.25	69	123.75
BC019348_frag		1.7	0.31986	1.6	149.5	50.9	95.3	9.2	185.5	113.5	88.75	101.75
ZNF641	Q96N77-2	-2	0.24166	1.6	57.8	7.8	93.6	28.1	52.25	63.25	73.75	113.5
MID1	O15344	-1.2	0.36993	1.6	59.6	15	93.5	38.2	49	70.25	120.5	66.5
GATA4	P43694	-1	0.48569	1.6	59.5	0.7	93	46	60	59	60.5	125.5
NOL7	Q9UMY1	-1.2	0.45087	1.6	56.6	3.4	92.3	45.6	54.25	59	60	124.5
PPP6C	O00743	1.1	0.42538	1.6	148.4	43.3	91.3	56.9	179	117.75	131.5	51
FCHSD2	O94868-3	1.2	0.41078	1.6	141.5	24	90.9	49	158.5	124.5	125.5	56.25
TMPRSS6	Q8IU80-5	-1.1	0.46002	1.6	54.9	3.7	89.9	45.8	57.5	52.25	57.5	122.25
IFIT1B	Q5T764	-1.1	0.45266	1.6	55.4	3	89.1	43.3	57.5	53.25	58.5	119.75
MED19	A0JLT2-2	-1	0.49662	1.6	56	6.7	89	47	51.25	60.75	55.75	122.25
YY1	P25490	-1.9	0.22578	1.6	57	9.2	88.9	24.2	63.5	50.5	71.75	106
NDUFV2	P19404	-6	0.02871	1.6	54.1	4.1	88.9	8	57	51.25	94.5	83.25
ZNF223	Q9UK11	0.9	0.44352	1.6	144.4	69.8	88.4	46.8	193.75	95	121.5	55.25
NKX2-3		-2.8	0.19173	1.6	55	3.5	87.4	19.3	52.5	57.5	73.75	101
ATP6V1C1	P21283	1	0.45617	1.6	143	55.9	87.1	59.9	182.5	103.5	129.5	44.75
NAPA	P54920	1.1	0.47049	1.6	138.3	67.9	87.1	0.2	186.25	90.25	87	87.25
WFDC9	Q8NEX5	-1.3	0.4055	1.6	55.3	2.1	86.4	35.5	56.75	53.75	61.25	111.5
C1orf123	Q9NWV4	0.9	0.54908	1.6	134.4	75.5	86.1	4.1	187.75	81	83.25	89
NOSIP	Q9Y314	1.8	0.3032	1.6	135.9	14.7	85.9	32	146.25	125.5	108.5	63.25
GSTA2	P09210	1.4	0.38411	1.6	137	56.6	85.3	5.3	97	177	81.5	89
PRKRIR_frag		0.9	0.49132	1.6	132.9	52.5	85.1	59.2	170	95.75	127	43.25
KCNS3	Q9BQ31	1	0.42829	1.6	138.8	57.6	84.6	49.7	179.5	98	119.75	49.5
HINT3	Q9NQE9	0.7	0.61688	1.6	128.3	81.3	82.4	4.4	185.75	70.75	79.25	85.5
ZNF358	Q9NW07	2.7	0.13695	1.6	132.9	27.8	82.3	11	113.25	152.5	74.5	90
FAXDC2	Q96IV6	0.7	0.59431	1.6	125.4	77.3	79.9	0.9	70.75	180	80.5	79.25
DCDC1	P59894	-1.2	0.43058	1.6	48.6	6.5	79.8	38.9	44	53.25	52.25	107.25
EMC4_frag		0.9	0.53956	1.6	123.4	68.1	79.3	6.7	171.5	75.25	74.5	84
RNF217		-0.9	0.54094	1.6	49	1.4	78.1	44.7	50	48	46.5	109.75
ATP13A1		1.6	0.24716	1.6	123.3	32.5	77.3	23.7	146.25	100.25	94	60.5
ADRA2B	P18089	-1.3	0.41325	1.6	48.1	1.2	77.3	33.9	47.25	49	101.25	53.25
ARID3C	A6NKF2	-1.9	0.27759	1.6	48.8	4.2	77	23.3	45.75	51.75	60.5	93.5
MYPOP		-0.5	0.68878	1.6	47.8	6.4	77	58	52.25	43.25	36	118
GJD3	Q8N144-2	-0.9	0.54459	1.6	47.6	0.5	75.9	43.7	48	47.25	45	106.75
KLHL26	Q53HC5	0.8	0.53874	1.6	121.1	71.9	75.8	20.5	70.25	172	90.25	61.25
SLC5A9	Q2M3M2	-1.5	0.3617	1.6	45.8	2.5	75.4	30.6	44	47.5	97	53.75
APIP	Q96GX9	1.6	0.36256	1.6	123.4	1.6	75.3	36.4	122.25	124.5	101	49.5
GGCX	P38435	1.6	0.34836	1.6	120.3	3.5	74.4	33.1	117.75	122.75	97.75	51
C3orf20	Q8ND61	-0.9	0.52823	1.6	45.9	6.9	74.1	43	50.75	41	43.75	104.5
SLAMF6	Q96DU3	-0.9	0.49226	1.6	45.1	10.4	73.9	41.5	37.75	52.5	103.25	44.5
RGS18	Q9NS28	1.4	0.32095	1.6	116.1	27.8	73	30.4	135.75	96.5	94.5	51.5
SLC35F5	Q8WV83	1.1	0.42761	1.6	113.9	32	72.5	42.1	136.5	91.25	102.25	42.75
BICC1	Q9H694	-8.3	0.03185	1.6	45.6	1.6	72	4.9	46.75	44.5	68.5	75.5
SLC39A11	Q8N1S5	-1.1	0.46898	1.6	46.1	1.6	71.8	33.9	45	47.25	47.75	95.75
CPNE4	Q96A23	-1.1	0.45743	1.6	43.9	3.7	71.4	35.9	46.5	41.25	46	96.75
NELFE	P18615	-0.9	0.53241	1.6	45	0.7	70.5	38.5	45.5	44.5	43.25	97.75
PPIG	Q13427-2	1.1	0.43893	1.6	113.4	30.6	69.6	46.1	135	91.75	102.25	37
CREM	Q03060-11	-1.7	0.33803	1.6	42.5	0.7	69.4	25.6	43	42	51.25	87.5
TPP2	P29144	8.5	0.01505	1.6	111.3	5.7	68.8	4.2	115.25	107.25	65.75	71.75
RHOBTB3	O94955	-1.6	0.34982	1.6	43.9	0.9	68.6	24.2	43.25	44.5	51.5	85.75
PRPS1	P60891	0.8	0.5281	1.6	107.9	62.4	68	36.8	152	63.75	94	42
EZH1	Q92800	-1	0.49456	1.6	43	1.4	67.9	34.8	44	42	43.25	92.5
OTOL1	A6NHN0	-2.3	0.17059	1.6	42.8	10.3	67.6	10.1	35.5	50	60.5	74.75
CAMTA1	Q9Y6Y1	-0.9	0.52107	1.6	42.1	1.6	67	36.8	43.25	41	41	93
MACC1	Q6ZN28	-0.9	0.53784	1.6	39.9	3.7	65.4	39.1	42.5	37.25	37.75	93
NEIL3	Q8TAT5	1	0.48729	1.6	106.4	58.5	64.9	10.4	65	147.75	57.5	72.25
MAT2B	Q9NZL9	0.9	0.53103	1.6	106.3	62.2	64.9	1.6	150.25	62.25	63.75	66
FBXO31	Q5XUX0-2	1.5	0.36253	1.6	105.4	4.4	64.5	31.1	108.5	102.25	86.5	42.5
ZKSCAN3	Q9BRR0	1.9	0.22779	1.6	105.5	21.6	64.3	20.9	90.25	120.75	79	49.5
SSX9	Q7RTT3	-0.9	0.52404	1.6	39.1	3.4	64.3	37.5	41.5	36.75	37.75	90.75
GH2	P01242	1.4	0.34148	1.6	104.1	23.5	64	30.1	120.75	87.5	85.25	42.75
SYT2	Q8N9I0	-0.9	0.53672	1.6	39.1	1.2	64	37.8	40	38.25	37.25	90.75
DHX40	Q8IX18	1.7	0.33162	1.6	102.8	8.1	63.8	26.9	108.5	97	82.75	44.75
SDR42E1	Q8WUS8	1.2	0.35312	1.6	97.3	33.9	62.1	24.2	121.25	73.25	79.25	45
NPTXR	O95502	-1.3	0.41042	1.6	39.9	0.9	62.1	25.6	40.5	39.25	44	80.25
FOXK1		-0.9	0.51912	1.6	38.4	3.7	62.1	35.2	35.75	41	37.25	87
HSD17B12	Q53GQ0	-1.2	0.42845	1.6	37.8	3.2	62.1	29.9	40	35.5	41	83.25
MRPS25	P82663	1.2	0.3821	1.6	97.8	23.7	61.5	31.5	114.5	81	83.75	39.25
IFI30	P13284	2.1	0.27911	1.6	99.4	1.2	60.6	20.7	98.5	100.25	75.25	46
LSM14A	Q8ND56-2	4.8	0.12926	1.6	96.3	0.4	60.1	8.3	96	96.5	66	54.25
SCAND2P	Q9GZW5-2	1.2	0.35989	1.6	96.1	36.9	59.8	24.4	122.25	70	77	42.5
HPGD	P15428	1.7	0.34244	1.6	96.6	4.1	58.8	26.5	99.5	93.75	77.5	40
UCHL5	Q9Y5K5-4	1.5	0.30085	1.6	94.8	34.3	58.8	11.7	119	70.5	67	50.5
HOGA1	Q86XE5-3	1.8	0.28456	1.6	94.1	11.8	58	21.6	102.5	85.75	73.25	42.75
EGFL7	Q9UHF1	1.8	0.30856	1.6	94.1	5.8	57.1	22.8	98.25	90	73.25	41
SUB1	P53999	1.8	0.31821	1.6	89.6	0.5	56.9	21	89.25	90	71.75	42
TMC2		-1.3	0.4126	1.6	35.9	1.6	56.4	23.9	34.75	37	39.5	73.25
PHC3	Q8NDX5-5	1.1	0.37672	1.6	91.4	39.1	55.8	23.3	119	63.75	72.25	39.25
FES	P07332	1.4	0.32427	1.6	85.9	21.7	55.4	21.7	101.25	70.5	70.75	40
KCTD4	Q8WVF5	2.7	0.22404	1.6	88.6	2.3	55	14.1	90.25	87	65	45
C11orf74	Q86VG3-2	2.4	0.20532	1.6	89.8	8.8	54.9	15	96	83.5	65.5	44.25
TARBP1	Q13395	-1	0.50575	1.6	33	0.4	54.4	30.6	33.25	32.75	32.75	76
AQP4	P55087	-1.3	0.42898	1.6	34.9	0.2	54.3	23.3	35	34.75	37.75	70.75
AIF1L	Q9BQI0	1.5	0.36926	1.6	83.9	32	53	1.1	61.25	106.5	53.75	52.25
DPP4	P27487	1.5	0.30838	1.6	85.1	18.9	52.5	21.9	98.5	71.75	68	37
SLC38A1	Q9H2H9	1.2	0.34633	1.6	83.9	29.2	52.4	21.7	104.5	63.25	67.75	37
SLAIN2	Q9P270	-0.9	0.5143	1.6	32.8	3.2	52.1	28.5	35	30.5	32	72.25
RBM33	Q96EV2-2	0.8	0.52042	1.6	82.1	46.1	52	13.1	114.75	49.5	61.25	42.75
SLC2A4RG		-0.9	0.5209	1.6	31.4	1.2	51.4	29.5	32.25	30.5	30.5	72.25
DNAJC3	Q13217	1.1	0.48189	1.6	81.5	41.4	51.1	0.9	52.25	110.75	50.5	51.75
LTBR	P36941	1.3	0.38391	1.6	82	14.5	50.6	27	92.25	71.75	69.75	31.5
POLR2C	P19387	1.2	0.37558	1.6	79	24	50.1	23.9	96	62	67	33.25
PAK6	Q9NQU5	1.5	0.34948	1.6	76.9	11.8	49.4	21.4	85.25	68.5	64.5	34.25
CCDC47	Q96A33	-0.9	0.53217	1.6	31	1.8	48.6	26.7	32.25	29.75	29.75	67.5
KIZ	Q2M2Z5-2	1.2	0.35172	1.6	78.4	29.5	48.4	20	99.25	57.5	62.5	34.25
VWA5A	O00534	0.7	0.54984	1.6	75.8	44.9	48.4	17.1	44	107.5	60.5	36.25
PIK3CD	O00329	0.7	0.59926	1.6	73	47.7	45	2.1	39.25	106.75	46.5	43.5
MAPK1IP1L	Q8NDC0	0.9	0.51656	1.6	72.4	40.8	44.5	2.1	101.25	43.5	43	46
SGCA	Q16586	1.8	0.24414	1.6	72.4	15	44	15.2	83	61.75	54.75	33.25
CBR4	Q8N4T8	1.6	0.32705	1.6	67	23	43	4.2	83.25	50.75	40	46
TK1	P04183	1.6	0.26785	1.6	67.5	16.3	41.6	15	79	56	52.25	31
RNF114	Q9Y508	1.8	0.23459	1.6	65.6	20	40.5	8.8	79.75	51.5	46.75	34.25
GALK2	Q01415	1.2	0.37105	1.6	63.4	22.1	40.5	17.3	79	47.75	52.75	28.25
USP10	Q14694	0.8	0.55706	1.6	63	36.1	40.4	3.4	37.5	88.5	42.75	38
2022-09-10	Q9P0V9	2.8	0.18335	1.6	64.1	4.8	40.3	9.2	67.5	60.75	46.75	33.75
HIST1H2AG	P0C0S8	1	0.46538	1.6	54.4	26.7	34.9	7.2	73.25	35.5	40	29.75
VEGF		-1	0.50521	1.5	1934.6	1269.4	2808.9	130.3	1037	2832.25	2716.75	2901
SDCBP	O00560-2	-1.1	0.46413	1.5	1571.4	991.2	2398.4	376	870.5	2272.25	2664.25	2132.5
TLE2	Q04725	1.2	0.38516	1.5	3407.8	716.7	2320	987.5	3914.5	2901	1621.75	3018.25
LBR	Q14739	0.8	0.57056	1.5	1150.6	666.3	747.4	109.4	1621.75	679.5	670	824.75
ZNF365_frag	Q70YC5-5	-1.3	0.38643	1.5	425.5	51.6	632.3	231.9	389	462	796.25	468.25
ZNF35	P13682	-3.7	0.16747	1.5	377.9	3.7	570.3	88.4	375.25	380.5	507.75	632.75
ZBTB2	Q8N680	-1.7	0.32059	1.5	363.1	128.2	551.8	38.2	272.5	453.75	524.75	578.75
ZNF90	Q03938	-1.3	0.35459	1.5	316.3	54.8	481.5	176.4	277.5	355	356.75	606.25
RSRC1	Q96IZ7-2	3.2	0.13676	1.5	702.5	50.6	476	76.4	666.75	738.25	530	422
ZNF232	Q9UNY5	-2.7	0.20588	1.5	298.4	12.9	455.5	94	289.25	307.5	389	522
PUM3	Q15397	-1.4	0.38623	1.5	291.3	131.9	444.4	16.8	198	384.5	456.25	432.5
USF1	P22415-2	-1.9	0.25839	1.5	282.8	27.2	420.5	108.2	302	263.5	344	497
BMPR1A	P36894	1.7	0.33546	1.5	643.3	216.4	415.3	21.9	796.25	490.25	430.75	399.75
KRR1	Q13601	-0.8	0.57413	1.5	271.9	301.1	401.6	156.4	59	484.75	291	512.25
CENPJ_frag		0.5	0.69684	1.5	610.9	430.5	399.8	21.6	915.25	306.5	415	384.5
FPR2	P25090	1	0.49934	1.5	561.8	259.2	379.3	23.3	745	378.5	362.75	395.75
DCLK2	Q8N568	-4.6	0.12789	1.5	246.9	31.3	373.3	7.4	224.75	269	368	378.5
WNT8B	Q93098	-1	0.43938	1.5	247.6	120.7	361	101.8	162.25	333	433	289
THRB	P10828	-2.8	0.11927	1.5	231.6	35.9	337.6	38.7	257	206.25	310.25	365
SUPT5H	O00267	-1.4	0.38079	1.5	224.8	95.5	334.8	30.8	157.25	292.25	356.5	313
ABHD8	Q96I13	-0.6	0.61128	1.5	214.4	154.3	326.6	214.1	105.25	323.5	478	175.25
ZNF527		-1.3	0.38147	1.5	201.6	32.7	307	119.1	178.5	224.75	222.75	391.25
PRR15L	Q9BU68	-1.1	0.42398	1.5	205.9	33.4	303	120.6	229.5	182.25	217.75	388.25
C1orf21	Q9H246	0.9	0.46629	1.5	388.9	152.9	266.6	119.7	497	280.75	351.25	182
UBE2D3	P61077	1.6	0.31261	1.5	389.4	112.6	266.5	26.2	469	309.75	248	285
RPL14	P50914	-0.9	0.51658	1.5	175	126.9	259.1	67	85.25	264.75	211.75	306.5
SLC10A3	P09131	-1.6	0.32662	1.5	167.1	65.2	258.4	33.4	121	213.25	282	234.75
OLIG3	Q7RTU3	-1.5	0.36371	1.5	167.5	6.4	249.6	83.3	172	163	190.75	308.5
ALYREF	Q86V81	-4.1	0.05709	1.5	170.4	16.8	248.6	21.7	158.5	182.25	233.25	264
ZNF212	Q9UDV6	-2.2	0.24873	1.5	162.8	42.1	243.5	16.3	133	192.5	255	232
NR2F2	P24468	-1.8	0.23708	1.5	163.9	43	242	43.5	133.5	194.25	211.25	272.75
KIFAP3	Q92845	-0.9	0.54148	1.5	163.3	137.5	239.5	4.9	66	260.5	243	236
HTATIP2	Q9BUP3	1.3	0.39626	1.5	347.5	124.5	236.9	19.3	435.5	259.5	250.5	223.25
COMMD1	Q8N668	0.8	0.5121	1.5	327.5	155.9	225	71.1	437.75	217.25	174.75	275.25
PKMYT1	Q99640-2	-2.1	0.17749	1.5	147.1	30.2	219.6	40.1	125.75	168.5	248	191.25
LCP1	P13796	0.6	0.64564	1.5	312.8	190.9	211.9	12.9	447.75	177.75	202.75	221
PIAS4	Q8N2W9	-2.2	0.17767	1.5	138	20.9	210.8	46.7	152.75	123.25	177.75	243.75
ZNF679	Q8IYX0	-1	0.49135	1.5	130.4	95.6	201.4	43	62.75	198	231.75	171
DMRTA1	Q5VZB9	-6	0.03112	1.5	129.1	10.4	198.9	12.2	121.75	136.5	207.5	190.25
ZNF410	Q86VK4	-5	0.03721	1.5	131.3	10.6	198	16.3	123.75	138.75	186.5	209.5
GZMB	P10144	-1.8	0.26214	1.5	135	17.3	197.5	51.3	122.75	147.25	233.75	161.25
DZIP3	Q86Y13	-1	0.4854	1.5	124.9	78	184	38.2	69.75	180	157	211
PPIA	P62937	-5.6	0.04734	1.5	124.1	6.2	182.3	15.2	128.5	119.75	171.5	193
TAAR2	Q9P1P5	-1.3	0.4065	1.5	121.8	4.6	181.8	68.2	125	118.5	133.5	230
SIRT5	Q9NXA8	2.7	0.17762	1.5	276.4	56.4	180.6	15	236.5	316.25	191.25	170
GTF3C2	Q8WUA4-2	-1.1	0.47321	1.5	120.9	71.6	178	19.4	70.25	171.5	191.75	164.25
SDS	P20132	5.8	0.02942	1.5	261.6	16.8	176	12.7	273.5	249.75	185	167
SLC25A44	Q96H78	-1.6	0.34789	1.5	117.6	41.9	173.6	3.7	88	147.25	176.25	171
CPXM2	Q8N436	-1.1	0.4077	1.5	117.8	50.9	171.8	48.1	81.75	153.75	205.75	137.75
SRP19	P09132	1.5	0.37514	1.5	255.3	88.4	170.8	6	192.75	317.75	166.5	175
LMNA		-3.3	0.09038	1.5	114.9	11.1	170.5	23	107	122.75	186.75	154.25
ZNF746	Q6NUN9-2	-2	0.19684	1.5	116	25.5	170	28.6	98	134	190.25	149.75
AZIN1	O14977	0.9	0.538	1.5	248.1	36.2	169.9	136.3	222.5	273.75	266.25	73.5
TRAFD1	O14545	-1.4	0.30756	1.5	114.1	32.7	169.3	48.4	91	137.25	135	203.5
SET	Q01105	-1.1	0.4566	1.5	108.1	68.1	167	37.8	60	156.25	140.25	193.75
RPS6KA4		-1.7	0.32964	1.5	111.8	38.9	166	13.1	84.25	139.25	175.25	156.75
ZNF175	Q9Y473	-0.8	0.55981	1.5	112.5	18.7	163.9	84.3	125.75	99.25	104.25	223.5
PDE7B_frag		-1.6	0.3091	1.5	110.6	12.6	163.3	48.4	119.5	101.75	129	197.5
Prdm16	A2A935-2	-4.1	0.08023	1.5	104.3	13.8	161.4	12.2	94.5	114	152.75	170
SPATC1L	Q9H0A9-2	1.3	0.42217	1.5	239.3	3.5	160	79.2	236.75	241.75	216	104
AHCYL1	O43865	-16.9	0.01252	1.5	104	3.2	155.9	2.3	106.25	101.75	157.5	154.25
EHD1	Q9H4M9	-2.1	0.17406	1.5	106.9	20.3	155	25.5	121.25	92.5	137	173
PRMT8	Q9NR22	0.9	0.53271	1.5	234.9	43	154.5	137.2	265.25	204.5	251.5	57.5
FBXL17	Q9UF56-3	-0.8	0.54768	1.5	105.8	10.6	154	76.4	98.25	113.25	208	100
ADHFE1		-0.8	0.52899	1.5	99.1	24.9	150.3	79.9	81.5	116.75	206.75	93.75
GCK	P35557	1	0.47588	1.5	220.9	41.2	146.8	93.7	250	191.75	213	80.5
SPEG	Q15772-4	3.1	0.0943	1.5	213.4	23.5	146.3	19.4	230	196.75	132.5	160
PKNOX1	P55347	-1.5	0.36007	1.5	96.5	8.8	146	51.3	102.75	90.25	109.75	182.25
FSTL3	O95633	-1.1	0.40948	1.5	97.3	43.5	143.4	41.5	66.5	128	172.75	114
C2orf68	Q2NKX9	-0.9	0.50951	1.5	92.5	15.2	141.1	71.9	81.75	103.25	192	90.25
HNRNPA0	Q13151	1.5	0.36683	1.5	214.9	18.6	140.6	60.3	201.75	228	183.25	98
CDC6	Q99741	1.7	0.3263	1.5	210.8	12.4	140.1	49	219.5	202	174.75	105.5
MLX	Q9UH92-3	-2.2	0.1849	1.5	92.8	12.7	140.1	30.9	83.75	101.75	118.25	162
COL4A3BP	Q9Y5P4-2	0.9	0.51458	1.5	203.8	23	137.6	100.9	220	187.5	209	66.25
SFTPA1_frag		0.9	0.51779	1.5	205.9	28.1	133.5	113.1	225.75	186	213.5	53.5
ASB15	Q8WXK1	-1.3	0.382	1.5	91.9	37.7	133.5	24.4	65.25	118.5	116.25	150.75
TXN2	Q99757	-1.4	0.33644	1.5	88.1	17.1	133.5	46.7	76	100.25	100.5	166.5
BBS4	Q96RK4	1	0.44158	1.5	196.6	69.1	132.5	63.6	147.75	245.5	177.5	87.5
SGK3	Q96BR1	0.8	0.53597	1.5	201.3	59.8	132.1	116.8	243.5	159	214.75	49.5
VHL	P40337-2	-11.4	0.05414	1.5	89.8	0.4	130.3	6	89.5	90	126	134.5
ARMC12	Q5T9G4-2	3.5	0.08559	1.5	195.6	26.3	130	12.4	177	214.25	121.25	138.75
PPP1R15A	O75807	-2.7	0.17579	1.5	88.3	17	130	10.3	76.25	100.25	122.75	137.25
WAC	Q9BTA9	-0.7	0.5819	1.5	85.8	12.4	128.6	72.7	94.5	77	77.25	180
SDHC	Q99643	-1.1	0.45259	1.5	87.9	11.1	128.5	53	95.75	80	91	166
TLE3	Q04726	5.1	0.09397	1.5	197.9	7.2	128.3	14.8	203	192.75	138.75	117.75
HNRNPA1	P09651-2	0.6	0.644	1.5	186	111	127.8	15.2	264.5	107.5	117	138.5
CREM	Q03060-11	-0.8	0.5146	1.5	86.6	34.1	126.8	60.8	62.5	110.75	83.75	169.75
COL17A1	Q9UMD9	-1.3	0.38027	1.5	83.6	10.8	126.1	47.2	76	91.25	92.75	159.5
CCDC127	Q96BQ5	1	0.47878	1.5	185.6	48.6	125.6	75.8	220	151.25	179.25	72
USP12	O75317	-1	0.42582	1.5	81.4	22.5	125.5	56.2	65.5	97.25	165.25	85.75
HHIPL2		-1.8	0.32396	1.5	83.8	27.9	125.1	1.9	64	103.5	126.5	123.75
DAZAP1	Q96EP5	1	0.48528	1.5	180.4	14.7	124.4	74.1	190.75	170	176.75	72
CREM	Q03060-9	-1	0.49326	1.5	84.3	54.8	124.4	25.3	45.5	123	106.5	142.25
ETV7	Q9Y603	-3.3	0.11888	1.5	79.5	6.4	121	19.1	75	84	107.5	134.5
ZNF24	P17028	-1.3	0.33821	1.5	80.4	16.8	120.8	41.7	92.25	68.5	91.25	150.25
TIMM44	O43615	2.4	0.24584	1.5	177.8	38.9	120.5	3.2	205.25	150.25	122.75	118.25
MEIS3	Q99687-3	-1.4	0.38265	1.5	80.8	34.3	119.9	11.5	56.5	105	128	111.75
ABI1	Q8IZP0-10	1.2	0.35952	1.5	179.3	62.6	119.5	37.1	223.5	135	145.75	93.25
USP26	Q9BXU7	-0.5	0.68406	1.5	80.8	28.6	119.5	81.7	101	60.5	61.75	177.25
NCK2		0.7	0.59675	1.5	174	96.9	119.1	22.5	242.5	105.5	135	103.25
B3GNT4	Q9C0J1	-1	0.49964	1.5	79	8.1	118.8	56.9	84.75	73.25	78.5	159
ABLIM3	O94929-2	1	0.49077	1.5	175.4	34.8	117.5	78.1	200	150.75	172.75	62.25
HLA-DPB1	P04440	-1.4	0.29322	1.5	78.6	22.5	117.1	32	94.5	62.75	94.5	139.75
ZFYVE21	Q9BQ24	0.9	0.47377	1.5	172	53	115.4	68.4	209.5	134.5	163.75	67
PPM1B	O75688	-1.9	0.26782	1.5	75.8	7.1	115.3	31.8	70.75	80.75	137.75	92.75
MB21D2	Q8IYB1	-1	0.50952	1.5	74.5	4.6	115	58.7	71.25	77.75	73.5	156.5
TRABD	Q9H4I3-2	5.2	0.10191	1.5	169.5	4.2	114.9	11.8	172.5	166.5	106.5	123.25
MBIP	Q9NS73	1	0.46952	1.5	171.4	33.4	112.3	72.5	195	147.75	163.5	61
ST6GALNAC1	Q9NSC7	-1	0.48389	1.5	76.1	12.2	110.8	48.8	67.5	84.75	76.25	145.25
ASNS	P08243	1	0.4899	1.5	161.6	1.9	108.3	71.8	160.25	163	159	57.5
BC047084.1_frag		-1.2	0.39622	1.5	73.1	32.4	107.6	24.6	50.25	96	125	90.25
SULF2	Q8IWU5	-4.9	0.11183	1.5	72.5	1.8	106	11.3	71.25	73.75	98	114
MAPRE2	Q15555	-6.4	0.06727	1.5	72.5	5.7	105.5	2.8	68.5	76.5	103.5	107.5
RPP40		-1.3	0.33464	1.5	70.3	21.2	105.5	34.3	55.25	85.25	81.25	129.75
GLT1D1	Q96MS3-2	-1	0.4413	1.5	71.1	15.4	105.1	44.4	60.25	82	136.5	73.75
FAM65C	Q96MK2	-1.4	0.38175	1.5	68.3	7.8	105.1	40.8	62.75	73.75	76.25	134
FLVCR1	Q9Y5Y0	2.9	0.10286	1.5	156.4	19.3	104.8	15.6	170	142.75	93.75	115.75
ATF1	P18846	-16.9	0.03317	1.5	70.6	2.3	104.6	0.5	69	72.25	104.25	105
IVNS1ABP	Q9Y6Y0	-2.2	0.16567	1.5	68.8	10.6	104.4	21.7	61.25	76.25	89	119.75
MITD1	Q8WV92	0.8	0.53137	1.5	155.5	75	102.4	69.8	208.5	102.5	151.75	53
NKX6-1	P78426	-0.5	0.70829	1.5	68.4	24.2	102.3	73.9	51.25	85.5	50	154.5
PTGFR	P43088	1.4	0.3375	1.5	155.1	55.3	101.6	20.7	116	194.25	116.25	87
NPY4R	P50391	-0.5	0.70879	1.5	67.8	10.6	100.8	70	60.25	75.25	150.25	51.25
TMEM186	Q96B77	0.8	0.50928	1.5	150	59.4	100.3	65.4	192	108	146.5	54
POLR3C	Q9BUI4	1.1	0.41024	1.5	147.3	58	99.8	25.1	188.25	106.25	117.5	82
FGF6	P10767	-1.1	0.39817	1.5	67.6	22.1	99.4	36.2	52	83.25	125	73.75
CYB5R1	Q9UHQ9	1.4	0.3424	1.5	146.4	29.5	97.5	38.2	167.25	125.5	124.5	70.5
CCDC7	Q96M83	-1.3	0.38376	1.5	65.8	9.2	97.5	35.7	59.25	72.25	72.25	122.75
CSRP1	P21291	1	0.50685	1.5	147.8	24.7	97.3	73.9	165.25	130.25	149.5	45
FAN1	Q9Y2M0-2	-1.6	0.29889	1.5	62.4	10.1	93.9	29.2	55.25	69.5	114.5	73.25
CHMP1A	Q9HD42	-1.3	0.32547	1.5	64	21.2	93	21.2	49	79	78	108
SOX21	Q9Y651	-1.9	0.25591	1.5	61.1	6.5	92	24.4	56.5	65.75	74.75	109.25
FAM131C	Q96AQ9	1	0.47335	1.5	135.1	30.9	91.5	54.4	113.25	157	130	53
S100A11	P31949	0.7	0.53275	1.5	135.5	68.6	90.9	48.3	184	87	125	56.75
GLIS3	Q8NEA6	-4.6	0.12522	1.5	62.5	7.1	90.8	1.8	67.5	57.5	89.5	92
DMRTA2	Q96SC8	-1.3	0.41579	1.5	58.5	4.6	90.6	38	55.25	61.75	63.75	117.5
IRF3	Q14653-4	-1.2	0.43677	1.5	59.1	1.6	90.3	38.2	60.25	58	63.25	117.25
OLA1	Q9NTK5-3	0.9	0.47702	1.5	136.3	49.9	90.1	53.9	171.5	101	128.25	52
DAPK2	Q9UIK4	-2.1	0.20116	1.5	60.1	8.3	90.1	20.7	66	54.25	75.5	104.75
BAIAP2L1	Q9UHR4	-1.9	0.31265	1.5	59.1	19.3	89.1	1.6	45.5	72.75	88	90.25
AP1AR	Q63HQ0-2	1.1	0.47193	1.5	132.3	18	88.5	54.4	145	119.5	127	50
SORD	Q00796	0.7	0.57863	1.5	129.5	71.1	88.5	48.8	179.75	79.25	123	54
MB21D2	Q8IYB1	-0.9	0.52049	1.5	59.9	2.7	88.5	42.4	61.75	58	58.5	118.5
C16orf58	Q96GQ5	1	0.44227	1.5	132.9	51.4	87.8	42.8	169.25	96.5	118	57.5
CCT6A	P40227	-0.9	0.52569	1.5	59.3	3.5	87.8	42.8	56.75	61.75	57.5	118
PCIF1	Q9H4Z3	0.9	0.5075	1.5	128.9	29.5	87.5	60.1	149.75	108	130	45
STAC3	Q96MF2	-2.6	0.23079	1.5	57.3	1.1	87.4	19.3	56.5	58	101	73.75
RPS12	P25398	-1.3	0.39742	1.5	58.3	5.7	86.4	32	54.25	62.25	63.75	109
POLR2K	P53803	1.2	0.41219	1.5	125.9	47.2	86.3	10.6	159.25	92.5	78.75	93.75
Snpc4	Q8BP86-2	1	0.44012	1.5	125.1	49.7	86.3	27.9	90	160.25	106	66.5
T	O15178-2	-3.5	0.16095	1.5	57.8	1.8	86.1	13.3	59	56.5	76.75	95.5
SLC30A6	Q6NXT4-2	-1.5	0.35526	1.5	58.8	4.2	85.6	27	55.75	61.75	104.75	66.5
CFL2	Q9Y281	0.7	0.61995	1.5	130.3	81	85	4.9	187.5	73	81.5	88.5
SPATA31E1	Q6ZUB1	-1.2	0.45534	1.5	58.1	0.2	84.9	34.1	58.25	58	109	60.75
RBPMS	Q93062-2	4	0.07591	1.5	124.8	14.5	84.3	6	135	114.5	80	88.5
YWHAZ	P63104	1.1	0.41612	1.5	123	31.1	84.1	38.7	145	101	111.5	56.75
TAGLN2	P37802	0.7	0.56067	1.5	126.9	67	83.9	63.1	174.25	79.5	128.5	39.25
RPS6KL1	Q9Y6S9-2	1	0.48427	1.5	125.8	15.2	83.9	55	136.5	115	122.75	45
HYOU1	Q9Y4L1-2	-0.7	0.6231	1.5	57.5	1.4	83.6	47.6	56.5	58.5	117.25	50
HCK	P08631-2	1	0.44736	1.5	127	57.6	83.4	17.5	167.75	86.25	95.75	71
AIMP1	Q12904	-1.6	0.34882	1.5	55.4	2.3	83.1	27	53.75	57	64	102.25
MEIS2	O14770-7	-0.9	0.53275	1.5	55.3	0.4	83.1	42.2	55.5	55	113	53.25
TAZ		-1.2	0.45016	1.5	55.8	3.2	82.9	34.5	53.5	58	58.5	107.25
CNOT3	O75175	3	0.18141	1.5	126.9	6.9	82.5	16.6	122	131.75	94.25	70.75
SNAI2	O43623	-2.5	0.15062	1.5	56.5	6.7	82.3	14.5	61.25	51.75	72	92.5
FUCA1	P04066	0.8	0.5548	1.5	123.9	66.3	82.1	4.1	170.75	77	79.25	85
MS4A8	Q9BY19	1	0.47877	1.5	120.1	54.3	81.5	15.9	81.75	158.5	92.75	70.25
NFATC2	Q13469	-0.9	0.51625	1.5	52.9	12.6	81.3	43.1	44	61.75	111.75	50.75
GMIP	Q9P107	-5.2	0.09992	1.5	55.8	1.4	81.1	8	56.75	54.75	86.75	75.5
ARHGAP4	P98171-2	7.9	0.07952	1.5	121.5	8.8	80.6	0.2	127.75	115.25	80.75	80.5
RCVRN	P35243	1	0.42469	1.5	120.9	41.9	80.6	37.7	150.5	91.25	107.25	54
SH2D3C	Q8N5H7-2	4.2	0.12301	1.5	116.1	4.1	79.3	9.9	113.25	119	72.25	86.25
NOLC1_frag		-1.1	0.45208	1.5	50.8	4.2	78.6	35.9	53.75	47.75	53.25	104
RBM38	Q9H0Z9	1	0.48626	1.5	121.1	11.1	78.5	56.2	129	113.25	118.25	38.75
THAP3	Q8WTV1	-0.5	0.6782	1.5	53.3	15.6	77.9	51.1	42.25	64.25	41.75	114
KIAA0930	Q6ICG6-3	-0.9	0.51067	1.5	52.5	10.6	77.1	36.9	45	60	51	103.25
POLE2	P56282	-1.1	0.39649	1.5	52.6	21.7	77	22.3	37.25	68	92.75	61.25
CDC37	Q16543	0.8	0.56589	1.5	111.8	58	76.6	10.4	152.75	70.75	69.25	84
SERPINA6	P08185	-0.9	0.50226	1.5	50.9	8.7	76.4	37.3	44.75	57	50	102.75
MCM7	P33993-2	1.3	0.35029	1.5	117	43.5	76.3	19.8	147.75	86.25	90.25	62.25
Smarca4	Q3TKT4-2	1	0.46179	1.5	115.5	53.4	76.3	15.9	77.75	153.25	87.5	65
TMEM38B	Q9NVV0	1.3	0.40016	1.5	114.6	44.4	76.1	8.3	146	83.25	70.25	82
UBE4A	Q14139	-1.2	0.35053	1.5	52.4	17.5	76.1	21.4	40	64.75	61	91.25
ZBTB3	Q9H5J0	-2.9	0.11051	1.5	51.5	6	76.1	11.5	47.25	55.75	68	84.25
POU2F1	P14859	-1.1	0.4697	1.5	50.1	1.6	75.8	33.9	49	51.25	51.75	99.75
XAGE2	Q96GT9	6.8	0.02238	1.5	116	6.7	75.6	5.1	111.25	120.75	72	79.25
BEND5	Q7L4P6	-5.4	0.03296	1.5	49	3.9	75.6	6.2	46.25	51.75	80	71.25
MTA1		0.8	0.58627	1.5	110.6	59.6	75.5	3.9	68.5	152.75	78.25	72.75
GALNT10	Q86SR1	-1.1	0.46658	1.5	50.3	4.2	75	32.9	47.25	53.25	51.75	98.25
GNPTG	Q9UJJ9	-1.1	0.45807	1.5	49.5	1.4	75	32.9	50.5	48.5	51.75	98.25
CHD2	O14647-3	-1.1	0.46378	1.5	50.9	4.1	74.9	31.6	48	53.75	52.5	97.25
DERL2	Q9GZP9	0.9	0.55006	1.5	113.6	61	74.8	1.4	156.75	70.5	73.75	75.75
TMEM198	Q66K66	-1.3	0.42388	1.5	48.9	0.9	74.6	30.6	48.25	49.5	53	96.25
SIPA1L3	O60292	-1.3	0.40928	1.5	49.1	4.4	74.3	29.3	52.25	46	53.5	95
YIF1B	Q5BJH7-2	8.5	0.04462	1.5	111.3	7.1	74	1.8	106.25	116.25	72.75	75.25
TSR2	Q969E8	0.9	0.47913	1.5	110.3	32.2	73.8	45.6	87.5	133	106	41.5
MRPL10	Q7Z7H8	1.1	0.46116	1.5	108.5	47.7	72.8	10.3	142.25	74.75	65.5	80
GIGYF1	O75420	-1.2	0.40001	1.5	47.4	8.3	72.8	30.1	41.5	53.25	51.5	94
BAT2L		1.2	0.43517	1.5	107.1	43.3	72.4	7.6	137.75	76.5	67	77.75
TCEAL6	Q6IPX3	2.6	0.22687	1.5	106.5	3.5	72.3	15.6	109	104	83.25	61.25
ELP6	Q0PNE2	1	0.47009	1.5	108.8	31.5	71.6	44.7	131	86.5	103.25	40
PEX16	Q9Y5Y5-2	1.2	0.43098	1.5	105.1	40.8	71.6	5.1	76.25	134	75.25	68
SDS		0.8	0.55828	1.5	106.6	57.1	71	4.9	147	66.25	74.5	67.5
CERS3	Q8IU89	-1	0.45494	1.5	47.1	8	69.9	30.2	41.5	52.75	48.5	91.25
PTS	Q03393	1.1	0.41182	1.5	107.8	28.6	69.8	36.8	128	87.5	95.75	43.75
TSACC	Q96A04	-1.4	0.38546	1.5	46.1	1.6	69.8	25.5	45	47.25	51.75	87.75
ARHGAP18	Q8N392	-1.9	0.20161	1.5	47.8	9.5	69.4	13.6	54.5	41	79	59.75
ZBTB14	O43829	-3.6	0.16963	1.5	47	0.7	69.4	10.4	46.5	47.5	76.75	62
SMG6	Q86US8	-1	0.42604	1.5	46.3	21.2	69.4	24.9	31.25	61.25	51.75	87
GIPC1	O14908	-1.3	0.42339	1.5	45.8	1.1	68.9	27.4	45	46.5	49.5	88.25
SLC25A36	Q96CQ1	1.2	0.39859	1.5	102.9	40.5	68.5	11.7	131.5	74.25	60.25	76.75
TAF9B	Q9HBM6	1.8	0.32068	1.5	101.6	29.2	68.5	0	122.25	81	68.5	68.5
LAMP2	P13473-2	1	0.48509	1.5	103.9	49	68.3	3.5	69.25	138.5	70.75	65.75
HSPA1L	P34931	0.6	0.65065	1.5	99.3	61.2	68.3	18	142.5	56	55.5	81
BAIAP3	O94812-2	-2.1	0.27657	1.5	46.3	1.8	68.3	17	45	47.5	56.25	80.25
SLAIN1	Q8ND83-4	-1.4	0.4034	1.5	44.8	1.1	68.3	26.5	45.5	44	49.5	87
ITPRIPL2	Q3MIP1	1.7	0.30446	1.5	101.8	31.5	67.3	7.8	79.5	124	72.75	61.75
MOS	P00540	-6.2	0.09414	1.5	43.5	4.2	66.8	1.1	40.5	46.5	66	67.5
HOXA4	Q00056	-0.8	0.57652	1.5	45.8	3.5	66.4	34.5	48.25	43.25	42	90.75
ANKRD17	O75179-6	-1.2	0.40154	1.5	44.5	7.8	66.3	25.8	39	50	84.5	48
FABP7	O15540	1.1	0.46811	1.5	98.3	15.2	66.1	39.4	109	87.5	94	38.25
MTRF1L	Q9UGC7	-1	0.49655	1.5	45	3.2	66	29.7	47.25	42.75	45	87
CD160	O95971	-0.9	0.51121	1.5	44	3.9	66	32.2	46.75	41.25	43.25	88.75
GNAS	Q5JWF2	-1.5	0.36632	1.5	44.5	0.7	65.6	21.4	44	45	50.5	80.75
ZG16B	Q96DA0	1.4	0.36988	1.5	99.6	14.3	65.4	28.8	109.75	89.5	85.75	45
GDF15	Q99988	-1.3	0.3962	1.5	42.3	3.9	65	25.8	39.5	45	83.25	46.75
GRAP2	O75791	0.9	0.51373	1.5	95.4	44.7	64.9	4.4	127	63.75	68	61.75
ETV4	P43268-3	-4.1	0.1141	1.5	42.3	2.1	64.9	9	43.75	40.75	58.5	71.25
ANP32C	O43423	-1	0.5	1.5	42.3	0	64.6	31.6	42.25	42.25	42.25	87
KCNK18	Q7Z418	-1.9	0.3033	1.5	43.1	1.2	64.4	17.9	44	42.25	51.75	77
NDUFB7	P17568	1.2	0.36871	1.5	98	34.3	64.1	24.2	122.25	73.75	81.25	47
GSDMA	Q96QA5	-5	0.07484	1.5	44.1	1.9	64.1	6.2	42.75	45.5	68.5	59.75
LGI1	O95970	1.1	0.37656	1.5	95.8	33.6	64	22.3	119.5	72	79.75	48.25
PCGF2	P35227	-1.6	0.35778	1.5	43.9	0.2	64	19.8	44	43.75	50	78
MAFK	O60675	-1.9	0.28717	1.5	41.9	3.4	63.8	18.4	39.5	44.25	50.75	76.75
TBC1D23		1.4	0.37508	1.5	92.4	11.5	63.4	25.3	84.25	100.5	81.25	45.5
CREM	Q03060-24	-1.7	0.33439	1.5	43.5	0.4	63.4	18.2	43.75	43.25	50.5	76.25
DTWD2	Q8NBA8	-4.7	0.11517	1.5	43.4	4.8	63.1	1.6	46.75	40	64.25	62
DEDD	O75618	1.9	0.30146	1.5	92.8	24.7	63	1.8	75.25	110.25	64.25	61.75
ECE2	O60344-4	1.1	0.46468	1.5	93	7.8	62.8	36.4	98.5	87.5	88.5	37
CDCP1	Q9H5V8-3	1.1	0.41995	1.5	93.3	24.7	62.4	30.9	110.75	75.75	84.25	40.5
TAF1B	Q53T94	0.9	0.45829	1.5	93.4	35.2	61.8	33.2	118.25	68.5	85.25	38.25
SLC25A32	Q9H2D1	1	0.46049	1.5	89.5	26.2	61.5	32.2	108	71	84.25	38.75
RNF139	Q8WU17	-0.5	0.69405	1.5	41.8	3.2	61.3	40.3	44	39.5	32.75	89.75
SLC12A1	Q13621	-1.4	0.40157	1.5	40.8	1.1	61.3	23	41.5	40	45	77.5
CRIP2	P52943	0.8	0.56586	1.5	93.4	53.6	60.6	8.3	131.25	55.5	66.5	54.75
MPP1	Q00013	1.1	0.43988	1.5	90	19.1	60.1	32.7	103.5	76.5	83.25	37
ERBB3	P21860-3	1.4	0.36239	1.5	91.5	16.6	59.3	26.5	103.25	79.75	78	40.5
POTEB	Q6S5H4	2.1	0.19998	1.5	88.1	12.2	58.9	14	79.5	96.75	49	68.75
FAHD2B	Q6P2I3	0.4	0.75613	1.5	88.6	68.8	58.3	10.6	40	137.25	65.75	50.75
GMCL1	Q96IK5	0.8	0.48724	1.5	84.9	36.6	57.6	27.4	110.75	59	77	38.25
NUBP1	P53384	1.5	0.3593	1.5	88.4	32	57.1	4.1	111	65.75	60	54.25
OLA1	Q9NTK5	1	0.42929	1.5	84.9	29.9	56.9	26.3	106	63.75	75.5	38.25
MOXD1	Q6UVY6	1.2	0.40115	1.5	85.9	21.7	56.5	27.6	101.25	70.5	76	37
TOMM20L	Q6UXN7	-2.8	0.21722	1.5	38.5	0.4	56.5	10.6	38.25	38.75	49	64
VSIG4	Q9Y279	1.3	0.36616	1.5	82	13.1	56.1	22.1	91.25	72.75	71.75	40.5
MRPL32	Q9BYC8	1.5	0.35853	1.5	85.9	9	56	23.7	92.25	79.5	72.75	39.25
MAGEA2	P43356	1.2	0.41903	1.5	83.4	32.7	55.9	4.4	60.25	106.5	52.75	59
ST6GALNAC4	Q9H4F1	0.8	0.56438	1.5	82.3	42.8	55.9	2.3	52	112.5	57.5	54.25
AP1M2	Q9Y6Q5-2	1.5	0.32204	1.5	82.9	14.3	55.6	20	93	72.75	69.75	41.5
ZNF704	Q6ZNC4	-2	0.26552	1.5	38.1	2.7	55.5	13.4	36.25	40	46	65
TPTE	P56180-2	1.7	0.33553	1.5	85.4	3	55.4	21	87.5	83.25	70.25	40.5
CXADR	P78310	1	0.42197	1.5	83.6	34.1	55.4	21	107.75	59.5	70.25	40.5
HAT1	O14929-2	-1.5	0.3735	1.5	38.1	1.2	55.4	17.9	39	37.25	42.75	68
SNAP25	P60880-2	1.2	0.42284	1.5	82.3	6.7	55	27.6	87	77.5	74.5	35.5
RNMT	O43148	-1	0.4971	1.5	35.5	2.5	54.4	26.7	37.25	33.75	35.5	73.25
TACR3	P29371	-1.9	0.30389	1.5	37.3	0	54.1	14	37.25	37.25	44.25	64
C11orf49	Q9H6J7-2	1.6	0.34214	1.5	79.3	6.4	54	19.1	74.75	83.75	67.5	40.5
DTHD1	Q6ZMT9	-0.8	0.55758	1.5	36.5	1.1	53.8	27.6	35.75	37.25	34.25	73.25
ARHGAP11B	Q3KRB8	-1	0.48649	1.5	34.5	3.9	53.3	26.2	37.25	31.75	34.75	71.75
HOXB4	P17483	-1	0.48725	1.5	34.5	0	52.9	25.3	34.5	34.5	35	70.75
C10orf120	Q5SQS8	-0.9	0.52354	1.5	34.3	2.1	52.5	27.2	35.75	32.75	33.25	71.75
FGF14		-0.8	0.57562	1.5	35.6	1.2	52.3	27.6	36.5	34.75	32.75	71.75
NAA30		-1	0.47179	1.5	35.8	3.5	52.1	22.1	38.25	33.25	36.5	67.75
PSMA1	P25786	1.8	0.24579	1.5	76.5	19.4	52	7.8	90.25	62.75	57.5	46.5
ARL5B	Q96KC2	1.1	0.42068	1.5	77.6	32.4	51.8	11.3	100.5	54.75	59.75	43.75
OTUD7B	Q6GQQ9	-1.2	0.45123	1.5	34.8	0.4	51.3	20.9	35	34.5	36.5	66
TMEM68	Q96MH6-3	1.2	0.38262	1.5	75.6	22.1	50.1	21.7	91.25	60	65.5	34.75
PGRMC2	O15173	1.4	0.39298	1.5	72.6	24.9	49.8	1.1	90.25	55	49	50.5
CTBP1	Q13363	1.1	0.38312	1.5	72.3	25.5	49.8	13.1	54.25	90.25	59	40.5
ZC3H15	Q8WU90	1.2	0.35094	1.5	73.3	20.9	49.3	18	88	58.5	62	36.5
CD180	Q99467	-1	0.50654	1.5	32.4	2.7	49.3	24.4	34.25	30.5	32	66.5
ZNF593	O00488	1.5	0.28393	1.5	72.9	17.5	48.8	14.8	85.25	60.5	59.25	38.25
RAE1	P78406	-0.9	0.55062	1.5	31.6	0.9	48.8	26.9	32.25	31	29.75	67.75
SYF2	O95926	1.3	0.32398	1.5	70.9	18.9	48.5	15.2	84.25	57.5	59.25	37.75
NUP88	Q99567	-1	0.50262	1.5	32.4	1.2	48.4	22.8	33.25	31.5	32.25	64.5
TBC1D28	Q2M2D7	-1.4	0.40125	1.5	32.8	0.7	48.1	17.1	33.25	32.25	36	60.25
SLAMF6	Q96DU3	-1	0.50201	1.5	32.1	1.6	48	22.6	33.25	31	32	64
HDAC6	Q9UBN7	0.9	0.53882	1.5	73.4	39.4	47.9	4.8	45.5	101.25	51.25	44.5
ACP6	Q9NPH0	1.2	0.40119	1.5	73.8	17.7	47.8	24.4	86.25	61.25	65	30.5
TEX36	Q5VZQ5	-1	0.48921	1.5	31.6	0.2	47.8	22.3	31.5	31.75	32	63.5
EDNRA	P25101	1.8	0.30947	1.5	73	6.4	47.4	16.8	77.5	68.5	59.25	35.5
TCEB3C	Q8NG57	-1.1	0.45617	1.5	31.4	1.2	46.3	19.1	32.25	30.5	32.75	59.75
P2RY4	P51582	1.3	0.38832	1.5	67.5	24	46.1	5.5	50.5	84.5	50	42.25
C3orf30	Q96M34	-1.1	0.4741	1.5	30.1	0.5	46.1	21.4	30.5	29.75	31	61.25
PSMD12	O00232	1.1	0.40179	1.5	69	27.6	45.1	16.8	88.5	49.5	57	33.25
PRPF18	Q99633	1.5	0.35412	1.5	66.3	21.2	45	2.8	81.25	51.25	43	47
KCNQ2	O43526	-1.7	0.3391	1.5	30.8	1.1	44.9	13.3	31.5	30	35.5	54.25
MEP1A	Q16819	-1	0.48813	1.5	30.1	0.5	44.9	20.3	30.5	29.75	30.5	59.25
TRIM43	Q96BQ3	1.5	0.3734	1.5	66.4	3.7	44.8	18	69	63.75	57.5	32
ZBED8	Q8IZ13	-1	0.50016	1.5	30.6	2.3	44.6	20	32.25	29	30.5	58.75
RPS11	P62280	1.6	0.29697	1.5	68	12.7	44.4	15.7	77	59	55.5	33.25
NAV1	Q8NEY1	-1.7	0.34145	1.5	30.3	0.4	44.4	13.3	30	30.5	35	53.75
PRDM2	Q13029-2	-1.1	0.46836	1.5	29.5	0.7	44.4	19.6	30	29	30.5	58.25
ST6GALNAC1		2.1	0.175	1.5	67.5	14.8	43.9	8	78	57	49.5	38.25
PTPN22	Q9Y2R2-5	1.1	0.42622	1.5	63.9	17.5	43.8	20.5	76.25	51.5	58.25	29.25
MUL1	Q969V5	1.7	0.27293	1.5	65.4	11.1	43	13.8	73.25	57.5	52.75	33.25
UFSP1	Q6NVU6	-1.1	0.46157	1.5	29.4	0.5	42.8	17.3	29	29.75	30.5	55
ANKS6_frag		1.3	0.33768	1.5	62.4	16.1	42.1	15	73.75	51	52.75	31.5
AGK	Q53H12	1.5	0.2662	1.5	62.1	16.4	41.4	10.8	73.75	50.5	49	33.75
ZFPM2	Q8WW38	1.1	0.46287	1.5	61.9	27	41.1	1.2	81	42.75	42	40.25
WBP2NL	Q6ICG8	0.4	0.72219	1.5	61.4	46.1	41	17.7	94	28.75	28.5	53.5
FAM198B		1.7	0.25888	1.5	60.9	11.5	40.5	12	69	52.75	49	32
UBE2I	P63279	1.3	0.34035	1.5	61.6	22.1	40.3	11	77.25	46	48	32.5
TPMT	P51580	1.2	0.44906	1.5	61.3	26.5	40.3	1.1	80	42.5	41	39.5
N6AMT1	Q9Y5N5-2	1.6	0.30001	1.5	59.4	9.4	40.3	13.1	66	52.75	49.5	31
RNF167	Q9H6Y7	2	0.27908	1.5	57.1	3	39.4	10.4	59.25	55	46.75	32
CPLX3	Q8WVH0	2.9	0.10303	1.5	50.1	6.5	34.3	4.6	54.75	45.5	37.5	31
PA2G4	Q9UQ80	-1.4	0.31845	1.4	3766.9	1224.5	5430.5	981.8	2901	4632.75	6124.75	4736.25
CASZ1	Q86V15-2	1	0.5	1.4	6481.8	0	4785.6	2398.7	6481.75	6481.75	3089.5	6481.75
COL5A2		-1.2	0.35033	1.4	2733.1	849.4	3866.1	1003.9	2132.5	3333.75	4576	3156.25
Sm Antigen		-0.7	0.57834	1.4	2620.8	1340.7	3728.1	1907.6	1672.75	3568.75	5077	2379.25
TFAP2A	P05549	-1.8	0.31475	1.4	2687.4	67.4	3701.6	865.7	2639.75	2735	4313.75	3089.5
HABP4	Q5JVS0	1.4	0.39116	1.4	5131.1	76.5	3607.9	1369.1	5185.25	5077	2639.75	4576
CPNE2	Q96FN4	-2.9	0.11715	1.4	1702.9	208.8	2302.9	197.8	1850.5	1555.25	2163	2442.75
ERGIC1	Q969X5	1.2	0.35885	1.4	2452.1	537.6	1807.8	524.7	2832.25	2072	1436.75	2178.75
TFAP2D	Q7Z6R9	-1.4	0.32357	1.4	1027.8	314	1449.5	291.3	805.75	1249.75	1655.5	1243.5
JO-1		-0.7	0.56124	1.4	1038.9	638.3	1410.6	460.9	587.5	1490.25	1736.5	1084.75
SF3B4	Q15427	0.8	0.52744	1.4	1441.8	591.5	1064.3	231.2	1860	1023.5	1227.75	900.75
WDR6		1.6	0.33161	1.4	1476.5	397.4	1055.3	80.3	1757.5	1195.5	998.5	1112
ZNF154	Q13106	-1.3	0.32057	1.4	617.3	132.6	867	237.9	523.5	711	698.75	1035.25
MECR	Q9BV79	1	0.46434	1.4	1176.1	444.2	847.5	128.3	1490.25	862	938.25	756.75
CXorf51B		-0.9	0.5376	1.4	584.4	412.4	824.1	46.1	292.75	876	856.75	791.5
GTSE1	Q9NYZ3	-6.1	0.10307	1.4	587	42.1	799.8	0	616.75	557.25	799.75	799.75
AKR1C3	P42330	1.9	0.3095	1.4	982.6	245.2	690.6	7.2	1156	809.25	685.5	695.75
TNNC1	P63316	-0.8	0.53686	1.4	466.1	293.6	641.4	119	258.5	673.75	725.5	557.25
CD59	P13987	0.9	0.5108	1.4	867.5	371.2	619.1	99.5	1130	605	548.75	689.5
FXN	Q16595	-1.5	0.38206	1.4	419.9	159.3	603.9	16.1	307.25	532.5	592.5	615.25
RPL14	P50914	-1.2	0.34694	1.4	424.8	123.7	595.8	155.2	337.25	512.25	486	705.5
TMEM120A	Q9BXJ8	2.6	0.12191	1.4	752.3	88.7	555.8	63.6	815	689.5	600.75	510.75
KHDRBS2	Q5VWX1	-1.8	0.24147	1.4	374.1	93.9	539.5	75	307.75	440.5	486.5	592.5
ZNF662		-0.4	0.74864	1.4	320.8	9.2	452	303.7	327.25	314.25	237.25	666.75
MPPED2	Q15777	2	0.27859	1.4	610.4	125	447.6	18.2	698.75	522	434.75	460.5
PTS	Q03393	1.5	0.34423	1.4	629.5	180	445.6	34.8	756.75	502.25	421	470.25
CCDC82	Q8N4S0	-1	0.48571	1.4	317.8	165.1	441.4	50	201	434.5	406	476.75
SAP18	O00422	1	0.49856	1.4	613.5	251.7	435.1	10.8	791.5	435.5	427.5	442.75
POGZ	Q7Z3K3-4	0.9	0.52508	1.4	605.1	260.4	433.9	46.1	789.25	421	466.5	401.25
ARHGAP26	Q9UNA1-2	-3.6	0.07265	1.4	293.3	24	408.6	40.8	310.25	276.25	379.75	437.5
KIAA1147		0.6	0.66247	1.4	551	323.1	387.3	13.4	779.5	322.5	377.75	396.75
KIAA0368_frag		-1.6	0.31754	1.4	280.5	77.4	387.1	34.1	225.75	335.25	411.25	363
TTR	P02766	1.1	0.4824	1.4	482	177.5	351.3	6.4	607.5	356.5	355.75	346.75
MECR	Q9BV79	1.7	0.32547	1.4	471.9	125.3	335.3	21.6	560.5	383.25	320	350.5
KCTD5	Q9NXV2	-0.9	0.51616	1.4	238.5	139.7	333.4	88.9	139.75	337.25	396.25	270.5
SRPK2	P78362-2	-0.6	0.60354	1.4	243.4	172	332.1	145.8	121.75	365	435.25	229
EDC4	Q6P2E9	-1.6	0.30746	1.4	238.4	27	325.6	79.7	257.5	219.25	269.25	382
NFIB	O00712-5	-2.8	0.16719	1.4	224.9	14.3	320.3	51.6	214.75	235	283.75	356.75
RXRG	P48443	-5.4	0.03369	1.4	227	12.4	309.5	18.7	235.75	218.25	296.25	322.75
USP13	Q92995	-0.9	0.53525	1.4	213.3	134.4	293.1	3.7	118.25	308.25	290.5	295.75
CCDC74A	Q96AQ1	-1.3	0.358	1.4	201.1	37.3	290.9	96.3	174.75	227.5	222.75	359
TNN	Q9UQP3	1.2	0.41273	1.4	389.4	63.8	284.1	108	434.5	344.25	360.5	207.75
KLF7	O75840	-2.8	0.11425	1.4	197.1	21.4	280.3	38.9	212.25	182	252.75	307.75
CALM1	P62158	-0.9	0.48929	1.4	200.6	105.5	279.1	57.8	126	275.25	238.25	320
ARPC1B	O15143	-2.1	0.24591	1.4	194.9	46.1	279.1	23.2	162.25	227.5	295.5	262.75
CETN3	O15182	-0.8	0.58859	1.4	202.5	188.8	276.6	4.1	69	336	279.5	273.75
KDM3A	Q9Y4C1	-2.8	0.2094	1.4	203.3	4.9	276.5	41.7	199.75	206.75	247	306
CYTL1	Q9NRR1	0.8	0.55977	1.4	368.5	157.7	271.3	5.3	480	257	275	267.5
DNAJB2	P25686	-1.2	0.40477	1.4	184.5	31.5	263.9	94.6	206.75	162.25	330.75	197
DDX42	Q86XP3-2	-3.4	0.17911	1.4	181.5	24.4	250.3	2.8	164.25	198.75	248.25	252.25
CAP1	Q01518	2	0.28379	1.4	340.8	8.8	249.8	54.8	347	334.5	211	288.5
XPA	P23025	-1.5	0.2956	1.4	182.4	46.1	248.8	41.4	149.75	215	278	219.5
LRRC40	Q9H9A6	-1.5	0.37594	1.4	176.8	60.1	247	7.1	134.25	219.25	252	242
MDK	P21741	1.6	0.26359	1.4	355.5	77.4	245.4	63.5	410.25	300.75	290.25	200.5
ZNF676		-2.1	0.27819	1.4	169.1	40.1	238.5	6.4	140.75	197.5	234	243
HNF4G	Q14541	-2.9	0.2014	1.4	167.4	3.7	236.4	38	170	164.75	209.5	263.25
CRELD1	Q96HD1-2	0.7	0.60851	1.4	319.8	151	236	9.2	426.5	213	229.5	242.5
UGT2B15	P54855	-1.3	0.3377	1.4	173.6	49.3	235	38.9	138.75	208.5	207.5	262.5
EMP2	P54851	1	0.49805	1.4	315	115.6	233.1	8.3	396.75	233.25	227.25	239
BTRC	Q9Y297-2	-0.9	0.52467	1.4	161.4	109.8	229.9	22.1	83.75	239	245.5	214.25
PAIP1	Q9H074	-1.3	0.41159	1.4	159.4	69.5	229.8	21.6	110.25	208.5	214.5	245
USF1	P22415	-0.5	0.70789	1.4	161	32.9	221.3	134	184.25	137.75	126.5	316
IL17D	Q8TAD2	-1.7	0.28073	1.4	160.1	37.7	217.3	21.9	186.75	133.5	232.75	201.75
AFF4	Q9UHB7-3	1.4	0.39004	1.4	303.1	6.5	215	79.2	298.5	307.75	271	159
OTUD7A	Q8TE49	-1.9	0.21819	1.4	150.8	18.4	208.6	41.2	137.75	163.75	237.75	179.5
ZNF528	Q3MIS6	-0.9	0.53071	1.4	146.1	88.9	200.4	21.7	83.25	209	215.75	185
RITA1	Q96K30	2.6	0.13029	1.4	273.9	30.9	195.9	28.5	295.75	252	216	175.75
ZNF793		-3.3	0.13	1.4	138.6	8	195.1	25.6	133	144.25	177	213.25
STK31	Q9BXU1	-1.8	0.32519	1.4	135.9	40.8	195	2.8	107	164.75	197	193
HLA-DQB2	P05538-2	0.9	0.45522	1.4	260.9	91.4	191.5	50.6	325.5	196.25	155.75	227.25
AK6	Q9Y3D8	0.8	0.57121	1.4	272.5	41.7	191	183.8	243	302	321	61
GJD4	Q96KN9	-1.7	0.33502	1.4	139.5	38.5	191	9.2	112.25	166.75	184.5	197.5
SLC25A38	Q96DW6	0.9	0.50197	1.4	267.5	63.3	190.1	108.7	312.25	222.75	267	113.25
L3HYPDH	Q96EM0	0.9	0.52325	1.4	253	98.6	187.3	9.2	322.75	183.25	193.75	180.75
GADD45A	P24522	1.2	0.43426	1.4	259.4	29.5	186.9	79.4	280.25	238.5	243	130.75
PCBP4	P57723-2	1.7	0.31835	1.4	252.8	13.1	185.6	47.6	262	243.5	219.25	152
FAM131A	Q6UXB0	-1	0.48632	1.4	135.9	13.3	185.6	69.5	145.25	126.5	234.75	136.5
PYROXD1	Q8WU10	1.3	0.36166	1.4	254.1	74.8	184	26.9	307	201.25	165	203
PRB1		-0.7	0.55694	1.4	134.3	31.1	182.8	81	156.25	112.25	240	125.5
ME3	Q16798	6.1	0.03211	1.4	248.4	15.4	178.4	8	259.25	237.5	172.75	184
PARVA	Q9NVD7	1.6	0.34667	1.4	242	61.5	177.3	6.7	285.5	198.5	182	172.5
TMEM208	Q9BTX3	-1.2	0.38201	1.4	125.6	27	175.3	55.9	106.5	144.75	135.75	214.75
RASSF5	Q8WWW0-3	-0.8	0.56435	1.4	126.4	12.9	174.9	80.1	117.25	135.5	118.25	231.5
LOC105372481_frag		-0.8	0.53469	1.4	124	77.4	173	50.9	69.25	178.75	209	137
KIZ	Q2M2Z5-2	-3.2	0.12896	1.4	123.9	16.4	172.1	11.1	112.25	135.5	164.25	180
ORM1	P02763	0.8	0.5479	1.4	239.5	111	170	20.5	318	161	155.5	184.5
C16orf89	Q6UX73-2	-1.2	0.36314	1.4	125.1	36.2	169.9	39.1	99.5	150.75	197.5	142.25
MGC35361	Q8N0U4-2	0.8	0.54693	1.4	242.4	116.8	169.3	24.4	325	159.75	152	186.5
VAT1	Q99536	2.7	0.22005	1.4	230.9	36.2	169.1	2.7	256.5	205.25	171	167.25
ZBED1	O96006	-1.3	0.38083	1.4	121.4	11.5	167.4	50	113.25	129.5	132	202.75
ITIH2	P19823	-0.5	0.6544	1.4	115.3	64.3	166.6	107.3	69.75	160.75	242.5	90.75
P3H4	Q92791	-1	0.50116	1.4	121	63.6	165.8	3.9	76	166	168.5	163
GLYATL2	Q8WU03	0.9	0.53695	1.4	226.3	95.1	164.5	3.9	293.5	159	161.75	167.25
ZBTB7C	A1YPR0	-1.2	0.37024	1.4	116.6	39.1	164.1	41.9	89	144.25	134.5	193.75
CENPP	Q6IPU0	-1.7	0.31869	1.4	117.8	32.2	163.4	9.4	140.5	95	156.75	170
RUNDC3A	Q59EK9-2	0.9	0.54268	1.4	227.3	13.4	163.3	112.8	217.75	236.75	243	83.5
KIFC3	Q9BVG8-5	1.3	0.38923	1.4	219.5	18.4	161.5	54.1	206.5	232.5	199.75	123.25
PRB1		0.7	0.61932	1.4	223.5	114.9	160.6	1.2	142.25	304.75	161.5	159.75
DTD1	Q8TEA8	-0.9	0.51731	1.4	118	65.4	160.6	18.2	71.75	164.25	173.5	147.75
ACOT7	O00154-4	1.4	0.29637	1.4	219.9	44.7	160.5	38.9	251.5	188.25	133	188
FMO3	P31513	4.7	0.07527	1.4	217.9	9.4	158	13.8	211.25	224.5	167.75	148.25
FBXW11	Q9UKB1-3	0.8	0.53745	1.4	216.9	44	156.1	102	185.75	248	228.25	84
C10orf32	Q96B45	-0.8	0.53818	1.4	109.1	24.6	154.5	72.5	91.75	126.5	205.75	103.25
BHMT	Q93088	2.5	0.20389	1.4	210.4	35.9	152.3	9.2	235.75	185	145.75	158.75
HDAC9	Q9UKV0-10	-2.9	0.10392	1.4	106.3	11.7	152	20.2	114.5	98	166.25	137.75
UGT2B10	P36537	-4.5	0.04691	1.4	106.6	8	151.1	12.2	112.25	101	142.5	159.75
KRT3	P12035	-1.6	0.26253	1.4	109.4	19.6	150.5	32.9	95.5	123.25	127.25	173.75
IRF6	O14896	-4.9	0.07153	1.4	108	9.2	149.9	6.2	101.5	114.5	145.5	154.25
HDAC8	Q9BY41	-1	0.44559	1.4	104.9	25.3	148.5	57.3	122.75	87	189	108
ARHGDIB	P52566	0.8	0.56287	1.4	203.9	90.7	148.3	3.9	268	139.75	151	145.5
SLC25A2	Q9BXI2	2.9	0.11982	1.4	208.1	19.6	147.5	20.9	194.25	222	162.25	132.75
BT006963		-0.8	0.50554	1.4	103.6	36.9	146.6	63.5	129.75	77.5	101.75	191.5
ZNF605		-1.2	0.36792	1.4	101.9	19.6	146.1	48.6	88	115.75	111.75	180.5
RNASE11	Q8TAA1	0.8	0.54162	1.4	209.9	103.1	145.9	36.2	282.75	137	120.25	171.5
WDR76	Q9H967	-1.3	0.32678	1.4	101.9	22.8	144.8	41.7	85.75	118	115.25	174.25
HSD17B10	Q99714	1.2	0.37351	1.4	200.6	61	144.4	34.5	243.75	157.5	168.75	120
ZNF578		-2.5	0.16448	1.4	104.5	16.3	142.9	11.8	93	116	151.25	134.5
PTCD2		0.8	0.55632	1.4	199.5	37.8	142.6	107.7	226.25	172.75	218.75	66.5
TNFRSF14	Q92956	2.9	0.14841	1.4	202	30.8	142.1	10.1	180.25	223.75	149.25	135
ELOVL6		-0.5	0.66113	1.4	102.8	35.7	141.8	81.3	77.5	128	199.25	84.25
GLI3	P10071	-4.4	0.07625	1.4	101.6	9.4	140.6	6.9	108.25	95	145.5	135.75
HNF4A	P41235-2	-1	0.45142	1.4	101.6	18.9	138.4	48.6	115	88.25	104	172.75
SDF2	Q99470	-2.1	0.2791	1.4	96.9	0.5	137.8	30.8	97.25	96.5	116	159.5
KIZ	Q2M2Z5-2	1.2	0.33883	1.4	197	58.7	136.3	38.2	238.5	155.5	109.25	163.25
ATG4D	Q86TL0	-0.6	0.67039	1.4	99.4	12.9	136.3	75.7	108.5	90.25	82.75	189.75
SH3BP1	Q9Y3L3	-0.8	0.54232	1.4	98.1	28.5	135.1	59.9	78	118.25	92.75	177.5
CTRL	P40313	-0.4	0.74772	1.4	98.1	55.3	135	96.2	59	137.25	203	67
YBX1	P67809	-5.9	0.03138	1.4	95.4	6.2	134.4	6.9	99.75	91	129.5	139.25
MAT2B	Q9NZL9	1	0.49033	1.4	194.4	84	134.1	8.7	135	253.75	140.25	128
GDPGP1	Q6ZNW5	2	0.24524	1.4	185.1	17.5	132	30.1	197.5	172.75	153.25	110.75
PRSS8	Q16651	-1.4	0.3263	1.4	92.6	16.1	132	38.9	81.25	104	104.5	159.5
CREB1	P16220-2	-1	0.47572	1.4	94.8	46.7	131.8	30.4	61.75	127.75	110.25	153.25
NO66	Q9H6W3	-1.3	0.3705	1.4	94.4	14.3	131.1	40.1	84.25	104.5	159.5	102.75
TCAP	O15273	2.1	0.28538	1.4	184.1	1.2	130.4	31.6	185	183.25	108	152.75
FDPS	P14324	1.1	0.41288	1.4	178.6	35.9	130.3	49.1	204	153.25	165	95.5
EGFLAM	Q63HQ2-2	-4.6	0.07257	1.4	92.4	4.4	130.3	12	95.5	89.25	121.75	138.75
KATNA1	O75449-2	-0.7	0.62423	1.4	93.5	5.7	129.9	67.4	97.5	89.5	82.25	177.5
POLR2D	O15514	-1.7	0.31841	1.4	92.3	26.9	129.8	11	73.25	111.25	122	137.5
SIRT5	Q9NXA8	-1.3	0.33665	1.4	91.3	18.7	128.5	37.5	104.5	78	155	102
IFI27L1	Q96BM0	-0.8	0.56505	1.4	92	17	128.1	60.6	104	80	85.25	171
PJA2	O43164	-1	0.46292	1.4	88.6	47.6	128.1	27.8	55	122.25	108.5	147.75
TFPT	P0C1Z6	0.8	0.52371	1.4	172.5	66.5	127.5	48.8	125.5	219.5	162	93
TMEM170A	Q8WVE7	1.9	0.23736	1.4	172.1	33.1	127.5	12.7	148.75	195.5	136.5	118.5
L3MBTL4	Q8NA19-2	4.7	0.12275	1.4	175.5	2.8	126.9	12.2	177.5	173.5	135.5	118.25
SURF4	O15260	12.8	0.02712	1.4	182.4	6.9	126.8	1.8	187.25	177.5	128	125.5
CHRD	Q9H2X0	-1.1	0.40196	1.4	91.8	25.5	126.6	39.4	73.75	109.75	154.5	98.75
ACP1		0.8	0.55718	1.4	177.1	52.1	126.5	91.6	214	140.25	191.25	61.75
IFITM2	Q01629	1.8	0.32657	1.4	171.5	41	125	2.1	200.5	142.5	126.5	123.5
SAAL1	Q96ER3	0.9	0.53757	1.4	170.3	6.4	124.5	77.8	165.75	174.75	179.5	69.5
BHLHB9	Q6PI77	-1	0.45158	1.4	90.6	37.7	124	30.8	64	117.25	102.25	145.75
UBE2D3	P61077-2	1.4	0.36898	1.4	177.9	57.1	123.6	10.8	218.25	137.5	116	131.25
ZCWPW1	Q9H0M4-4	-1.1	0.39792	1.4	89.6	25.3	123.6	37.7	71.75	107.5	97	150.25
DPYSL4	O14531	-1	0.47479	1.4	91.3	10.6	123.4	44	98.75	83.75	154.5	92.25
BDH2	Q9BUT1-3	3.3	0.12987	1.4	174.3	11	123.3	17	182	166.5	135.25	111.25
HNRNPK	P61978-2	3.8	0.16402	1.4	168.4	0.9	122.6	14.7	167.75	169	133	112.25
AHDC1_frag		2.4	0.23734	1.4	167	30.4	121.3	4.9	188.5	145.5	124.75	117.75
C10orf2		-2	0.18404	1.4	88	14.1	120.8	18.7	78	98	134	107.5
KHDC1L	Q5JSQ8	-1.3	0.40042	1.4	88.6	7.2	120.6	36.2	93.75	83.5	95	146.25
IMPDH1	P20839	1.6	0.28069	1.4	161.9	36.9	118.9	16.1	188	135.75	107.5	130.25
PTGER1	P34995	-1.3	0.39049	1.4	83.9	6.9	117.8	37.5	79	88.75	144.25	91.25
Q6nv61		1.6	0.24744	1.4	160.5	29.3	117.6	23.5	139.75	181.25	134.25	101
PRR11	Q96HE9	-3.4	0.08843	1.4	86.8	8.8	117.1	8.3	93	80.5	111.25	123
CMTM1_frag		-0.5	0.70895	1.4	82.5	19.8	117.1	76.2	68.5	96.5	171	63.25
GPR137	Q96N19-2	-1.1	0.46449	1.4	80.8	5.7	117	47.7	76.75	84.75	83.25	150.75
CLRN3	Q8NCR9	-0.7	0.59101	1.4	85.3	14.1	115.9	54.3	75.25	95.25	154.25	77.5
PPHLN1	Q8NEY8-2	-0.7	0.56518	1.4	84.4	42.6	114.5	47	54.25	114.5	147.75	81.25
SEMA3C	Q99985	-1.4	0.37456	1.4	82.3	7.4	113.9	33.8	77	87.5	90	137.75
SLC26A5	P58743-4	3.4	0.14037	1.4	156.5	7.1	113.6	14.3	151.5	161.5	123.75	103.5
GSTA3	Q16772	4.7	0.09138	1.4	155.8	5.3	113.6	10.1	159.5	152	120.75	106.5
PLK1	P53350	3.3	0.13148	1.4	154.5	18.7	113.4	6.2	141.25	167.75	117.75	109
NPM1	P06748	-1.3	0.33737	1.4	81.3	15.9	113.4	32.4	92.5	70	136.25	90.5
PGK2	P07205	1.6	0.26734	1.4	153.5	33.6	112.9	15.4	177.25	129.75	102	123.75
TMEM222	Q9H0R3	1.2	0.45001	1.4	154.1	51.8	112.8	1.1	190.75	117.5	113.5	112
VHL	P40337-2	-1.7	0.2541	1.4	82.9	12.2	112.8	23.7	74.25	91.5	96	129.5
IGSF6	O95976	0.7	0.62607	1.4	161	90.2	112.3	11.7	224.75	97.25	104	120.5
EEF1A2	Q05639	2.1	0.18118	1.4	152.8	20.5	112.1	18.6	167.25	138.25	99	125.25
C20orf195	Q9BVV2	-0.6	0.64127	1.4	80.5	17.7	111.5	60.8	68	93	154.5	68.5
LASP1	Q14847	-0.9	0.52258	1.4	79.1	7.6	111.4	48.6	73.75	84.5	77	145.75
ATP5G1	P05496	-0.6	0.62904	1.4	82.4	12.2	111.3	55.2	73.75	91	150.25	72.25
LRRC29	Q8WV35	0.7	0.5762	1.4	150.5	40.7	111.1	79	179.25	121.75	167	55.25
ULK4		0.8	0.5458	1.4	160.3	62.6	110.9	78	204.5	116	166	55.75
FNDC3B	Q53EP0-3	1.2	0.35767	1.4	150	40.7	110.9	22.8	178.75	121.25	127	94.75
S1PR3	Q99500	2.4	0.25138	1.4	149.8	2.1	110.6	20.3	151.25	148.25	96.25	125
ITM2C	Q9NQX7	3.4	0.16267	1.4	156.4	5.1	109.5	15.9	152.75	160	120.75	98.25
CGREF1	Q99674	0.9	0.54229	1.4	155.4	72.7	108.6	3.7	206.75	104	106	111.25
METTL22	Q9BUU2-2	-0.8	0.51387	1.4	76.8	21.2	108.6	48.6	61.75	91.75	143	74.25
HMOX1	P09601	11.6	0.00793	1.4	151.6	4.1	108.4	3.4	148.75	154.5	110.75	106
THYN1	Q9P016-2	1.1	0.43893	1.4	151.3	54.1	108.3	11.7	189.5	113	100	116.5
DLX6	P56179	-0.9	0.48191	1.4	76.3	33.9	108.3	40.7	52.25	100.25	79.5	137
Sim1	Q61045	5.2	0.11372	1.4	147	13.1	105.5	1.4	137.75	156.25	106.5	104.5
UBE2D1	P51668	13.6	0.00852	1.4	144.1	2.7	105.5	2.8	146	142.25	103.5	107.5
METAP2	P50579	-22.3	0.00867	1.4	74.3	0.7	105.5	2.1	73.75	74.75	104	107
SGK2	Q9HBY8	2	0.1881	1.4	147.8	25.8	105.4	17.5	166	129.5	93	117.75
MYLK	Q15746-10	-0.9	0.49103	1.4	76.3	39.2	105.4	23.2	48.5	104	89	121.75
HIC1	Q14526-2	-0.9	0.52574	1.4	76.1	3.4	105.4	44	78.5	73.75	74.25	136.5
GRK1	Q15835	-1.2	0.43848	1.4	75.1	32.7	105.1	3.4	52	98.25	102.75	107.5
CLEC4G	Q6UXB4	-1.7	0.33494	1.4	75.4	2.3	104	26.2	77	73.75	85.5	122.5
SPAG4	Q9NPE6	-2.1	0.27702	1.4	74.3	2.1	103.8	22.3	72.75	75.75	88	119.5
CRISPLD1	Q9H336	6.6	0.02209	1.4	140.3	6.4	103.6	4.8	144.75	135.75	107	100.25
ERG	P11308-4	-1.7	0.25581	1.4	72.6	18.6	103.5	16.3	59.5	85.75	92	115
RPF1	Q9H9Y2	0.8	0.51249	1.4	139.8	55.5	102.9	30.2	179	100.5	124.25	81.5
MAPK13	O15264-2	-0.5	0.7109	1.4	74.6	6.2	102.9	62	79	70.25	146.75	59
ZC3H7B	Q9UGR2-2	-1.3	0.41045	1.4	75	5.7	102.5	31.8	71	79	80	125
TBX3	O15119	-3.5	0.1315	1.4	72.8	3.5	102.1	12.9	70.25	75.25	93	111.25
LARS	Q9P2J5	0.1	0.91154	1.4	143.1	125	101.9	6.2	54.75	231.5	97.5	106.25
MYL4	P12829	0.8	0.55932	1.4	138.5	13.8	101.6	70.9	128.75	148.25	151.75	51.5
PIN4	Q9Y237-2	0.8	0.54823	1.4	138.8	61.9	101	24.4	95	182.5	118.25	83.75
MTHFR	P42898	-1.8	0.22154	1.4	70.8	11.3	100.5	21.6	62.75	78.75	115.75	85.25
ADH1C	P00326	-4.3	0.1169	1.4	69.1	2.3	100.1	11.5	70.75	67.5	108.25	92
C16orf92	Q96LL3	3.7	0.12756	1.4	137.4	15.4	100	3.9	126.5	148.25	102.75	97.25
CGGBP1	Q9UFW8	-1.1	0.38714	1.4	72.5	19.8	99.9	29.5	86.5	58.5	120.75	79
NOL4		0.9	0.52645	1.4	143.6	67.4	99.4	11.5	191.25	96	91.25	107.5
ISX	Q2M1V0	-2.3	0.18703	1.4	69	6.7	99.1	18.9	73.75	64.25	85.75	112.5
ZNF436-AS1	Q8NC38	0.3	0.79806	1.4	133.8	90.9	98.9	6.2	198	69.5	94.5	103.25
MAK16	Q9BXY0	0.9	0.48408	1.4	132.5	49.1	97.8	15.2	97.75	167.25	108.5	87
SLC4A2		3.4	0.0772	1.4	133.4	12.6	97.1	9	124.5	142.25	90.75	103.5
SRSF2	Q01130	-3	0.115	1.4	69.8	5.7	96.8	12.4	73.75	65.75	105.5	88
GBP5	Q96PP8	1.6	0.28009	1.4	129.9	28.8	96	11.3	150.25	109.5	104	88
DUOXA1	Q1HG43-3	-0.5	0.66052	1.4	70.8	25.5	96	53	52.75	88.75	133.5	58.5
SAMD4B	Q5PRF9	1.5	0.28883	1.4	131.9	31.6	95.6	17.5	109.5	154.25	83.25	108
SKP1	P63208	1.9	0.27832	1.4	137.5	12	95.1	26	146	129	113.5	76.75
SKOR1	P84550-3	-1.4	0.36834	1.4	66	6.7	95	30.8	61.25	70.75	73.25	116.75
TTLL9	Q3SXZ7-2	-0.7	0.5744	1.4	67.8	17.3	94.9	46.8	55.5	80	128	61.75
ZGRF1	Q86YA3-2	1.6	0.34727	1.4	132.5	37.5	94.1	6.2	106	159	89.75	98.5
CYBA	P13498	-0.7	0.58577	1.4	67.1	12.9	94.1	47.2	58	76.25	127.5	60.75
ALDH6A1	Q02252	1	0.50323	1.4	131.8	54.1	93.9	3.4	170	93.5	96.25	91.5
TIA1		1	0.4734	1.4	129	21.9	93.9	44.7	144.5	113.5	125.5	62.25
DAXX	Q9UER7	-23.6	0.01539	1.4	67.9	1.2	93.4	0.5	67	68.75	93	93.75
ING4	Q9UNL4	0.7	0.56121	1.4	128.6	55.3	93	49.5	167.75	89.5	128	58
BCL9L	Q86UU0	-0.9	0.52602	1.4	67.3	7.1	92.8	38.9	72.25	62.25	65.25	120.25
DEXI	O95424	5.3	0.03924	1.4	130	7.1	92.3	6.7	135	125	97	87.5
KIF19	Q2TAC6-2	1	0.43799	1.4	127	44.5	92.3	15.9	95.5	158.5	103.5	81
PAPSS1	O43252	0.6	0.63146	1.4	126.5	65.4	92	10.3	172.75	80.25	84.75	99.25
ZBTB40		-1.6	0.26275	1.4	65.8	15.2	91.8	18	55	76.5	79	104.5
WNT5A	P41221	-1.6	0.2604	1.4	67.3	10.6	91.6	19.6	59.75	74.75	77.75	105.5
APTX	Q7Z2E3-4	2.9	0.11666	1.4	126.6	16.4	91.4	8	115	138.25	97	85.75
DUSP18		1.1	0.45061	1.4	123.9	42.2	91.4	11.1	153.75	94	99.25	83.5
JOSD1	Q15040	-1.1	0.40874	1.4	64	11	90.6	32	71.75	56.25	113.25	68
NPM2	Q86SE8-2	-2.8	0.14032	1.4	64.4	5.1	90	13.1	60.75	68	99.25	80.75
SQLE	Q14534	2.7	0.1945	1.4	128.5	22.3	89.9	4.4	144.25	112.75	93	86.75
FAHD1		-1.5	0.37223	1.4	66.1	3.4	89.6	24.2	68.5	63.75	72.5	106.75
MMRN1	Q13201	4.9	0.12585	1.4	121.9	10.8	89.5	0.7	114.25	129.5	90	89
MUTYH	Q9UIF7-2	1.5	0.3656	1.4	125.3	36.1	89.1	0.2	150.75	99.75	89.25	89
ACTN1	P12814	1	0.50478	1.4	121.3	46.3	89	3.9	154	88.5	91.75	86.25
KLHL31	Q9H511	-1	0.4706	1.4	62.8	8.1	88.9	35.5	68.5	57	63.75	114
YY1AP1	Q9H869-5	1.6	0.36242	1.4	119.5	30.8	88.3	1.8	141.25	97.75	89.5	87
ABO	P16442	-0.9	0.53226	1.4	63.6	0.2	88.3	37.5	63.75	63.5	61.75	114.75
LPCAT2	Q7L5N7	3.1	0.12948	1.4	118.3	14.5	87	5.3	128.5	108	90.75	83.25
ESD	P10768	1.8	0.26885	1.4	120.3	27.2	86.9	9	101	139.5	80.5	93.25
PRMT2	P55345	0.9	0.53246	1.4	119.3	14.5	86.8	53.7	129.5	109	124.75	48.75
THAP11	Q96EK4	7.2	0.07931	1.4	118.6	1.2	86.5	5.3	119.5	117.75	90.25	82.75
CCDC66	A2RUB6-3	-0.9	0.52609	1.4	61.1	3	86.5	38.2	59	63.25	59.5	113.5
IMPACT	Q9P2X3	0.3	0.77767	1.4	121.1	91.4	86.4	40.5	185.75	56.5	57.75	115
POLR2J	P52435	0.5	0.69728	1.4	121.5	75.3	85.9	6.9	174.75	68.25	90.75	81
ERO1A	Q96HE7	0.8	0.54417	1.4	118.9	43.7	85.9	49.3	149.75	88	120.75	51
EXOC3L1	Q86VI1	-0.7	0.59328	1.4	61.6	17.9	85.8	43.5	49	74.25	116.5	55
RELL2	Q8NC24	-0.9	0.53663	1.4	61	3.9	85.5	37.8	58.25	63.75	112.25	58.75
PGPEP1	Q9NXJ5-2	1.6	0.25573	1.4	118.5	20.5	85.3	19.8	104	133	71.25	99.25
POLR2H	P52434	-4.5	0.04605	1.4	62.1	4.1	85.1	6.2	59.25	65	80.75	89.5
H2AFY	O75367	-2.8	0.21256	1.4	60.1	0.9	85.1	14.3	60.75	59.5	75	95.25
ZNF558	Q96NG5	3.1	0.18524	1.4	116.1	16.1	84.9	2.3	127.5	104.75	86.5	83.25
ZBTB20	Q9HC78-2	-2.6	0.12488	1.4	60.4	7.6	84.6	11.5	55	65.75	92.75	76.5
PDCD6IP	Q8WUM4	1.2	0.44623	1.4	114.3	37.5	84	0.4	87.75	140.75	83.75	84.25
MSC	O60682	0.5	0.69313	1.4	113.9	65.6	83.5	13.8	160.25	67.5	73.75	93.25
KDM7A	Q6ZMT4	-1.5	0.32086	1.4	59.8	17.7	83.3	11.3	47.25	72.25	75.25	91.25
STMN1	P16949	-2.1	0.27659	1.4	60.5	1.1	83.1	16.8	59.75	61.25	95	71.25
CHRNB4	P30926	-1.1	0.46408	1.4	58.5	3.9	83.1	32.4	61.25	55.75	106	60.25
SEC11A	P67812	4.1	0.08746	1.4	115.8	12	82.4	4.4	124.25	107.25	79.25	85.5
CCDC9	Q9Y3X0	0.8	0.57678	1.4	111.3	49.5	82.3	9.5	76.25	146.25	89	75.5
PITX3	O75364	-2.3	0.16387	1.4	58.8	7.1	82.3	13.8	63.75	53.75	72.5	92
IFNGR2	P38484	0.9	0.54459	1.4	116.9	54.3	82.1	2.3	155.25	78.5	83.75	80.5
TSPYL6	Q8N831	1	0.48058	1.4	115.8	48.1	81.1	10.4	81.75	149.75	88.5	73.75
ARL8A	Q96BM9	0.7	0.55726	1.4	114.1	50.4	80.8	47.7	149.75	78.5	114.5	47
SCG3	Q8WXD2	0.8	0.56136	1.4	109.3	1.1	80.4	56.4	108.5	110	120.25	40.5
LYZL1	Q6UWQ5	-1.9	0.22703	1.4	59.3	7.1	80.4	15.4	64.25	54.25	69.5	91.25
TUB	P50607-2	-0.6	0.58483	1.4	56.4	27	80.1	41.9	37.25	75.5	50.5	109.75
NRSN2	Q9GZP1	-1.4	0.38864	1.4	54.5	1.1	78.4	25.6	55.25	53.75	60.25	96.5
CDK15	Q96Q40-3	-1	0.5139	1.4	54.5	0.7	78	34.3	55	54	53.75	102.25
CPNE6	O95741	5.7	0.03011	1.4	111.1	7.2	77.6	4.8	116.25	106	81	74.25
MLLT10	P55197-1	-0.8	0.50535	1.4	56.9	23.9	77.6	27.8	40	73.75	58	97.25
FARSA	Q9Y285	1.9	0.30079	1.4	111	27.9	77.5	3.2	130.75	91.25	79.75	75.25
ZNF112	Q9UJU3-2	4.5	0.05154	1.4	108.4	7.2	77.1	6.5	113.5	103.25	72.5	81.75
ADRBK1	P25098	0.7	0.61689	1.4	111.4	62	77	4.6	67.5	155.25	80.25	73.75
KRTAP12-1	P59990	-1	0.50738	1.4	53.3	2.8	77	34.3	51.25	55.25	101.25	52.75
KRT26	Q7Z3Y9	-2.3	0.22118	1.4	55	11	76.9	5.5	47.25	62.75	73	80.75
TBX20		-0.7	0.62008	1.4	55.9	4.4	76.8	38.5	59	52.75	49.5	104
ZNF816	Q0VGE8	-1.3	0.40731	1.4	54.3	3.5	76.5	25.5	56.75	51.75	58.5	94.5
KIF3C	O14782	-0.9	0.53291	1.4	53.5	1.1	76.5	35	52.75	54.25	101.25	51.75
GMCL1	Q96IK5	0.8	0.5775	1.4	108.3	53.4	76.4	3	146	70.5	74.25	78.5
GAS7	O60861	-1.4	0.38288	1.4	54.1	3.4	76.4	23.9	51.75	56.5	59.5	93.25
AKR1B10	O60218	1.1	0.44652	1.4	105.6	37.3	76.1	5.8	132	79.25	72	80.25
ANKMY2	Q8IV38	-4.2	0.06343	1.4	55	4.9	76.1	4.8	51.5	58.5	72.75	79.5
MAGEA4	P43358	0.9	0.48423	1.4	107.8	37.1	75.9	37.3	134	81.5	102.25	49.5
SLC5A12	Q1EHB4-2	-2.1	0.22957	1.4	55.4	4.4	75.5	14.1	52.25	58.5	65.5	85.5
Pou3f1	P21952	-2.7	0.12233	1.4	55.1	5.5	75.4	9.7	59	51.25	82.25	68.5
Zmynd8		-2.2	0.16124	1.4	54	8.5	75.4	11.1	48	60	83.25	67.5
KLF10	Q13118-2	0.6	0.67344	1.4	102.1	55.7	75	3.9	141.5	62.75	72.25	77.75
TBCD	Q9BTW9	-1.2	0.43014	1.4	55.4	0.5	74.9	23.2	55	55.75	58.5	91.25
DENND6A	Q8IWF6	-1	0.49343	1.4	53.1	3.7	74.6	30.2	50.5	55.75	53.25	96
NMRK1	Q9NWW6	-1.7	0.32502	1.4	52.9	3.4	74.5	19.8	50.5	55.25	60.5	88.5
GKN1	Q9NS71	-0.9	0.46725	1.4	53.6	13.6	74.4	28.5	44	63.25	94.5	54.25
KRT36	O76013-2	-1.6	0.24444	1.4	54.4	9.4	74.3	14.8	47.75	61	63.75	84.75
RAB34	Q9BZG1	0.9	0.52101	1.4	102.8	43.1	73.8	2.8	72.25	133.25	75.75	71.75
TAF12	Q16514	0.9	0.50317	1.4	101	13.8	73.8	39.2	91.25	110.75	101.5	46
MTMR10	Q9NXD2	2.8	0.11682	1.4	100.9	10.1	73.6	9.4	93.75	108	67	80.25
DEDD	O75618	1.3	0.39262	1.4	104.6	11.1	73.5	29	112.5	96.75	94	53
ERC2-IT1	O76042	-3.4	0.07812	1.4	51.4	5.5	73.5	7.8	55.25	47.5	79	68
TGOLN2	O43493-5	1	0.48802	1.4	101.4	39.1	73.4	6.2	73.75	129	77.75	69
MED29	Q9NX70	0.6	0.65517	1.4	102.3	56.9	73.3	4.2	142.5	62	70.25	76.25
ETS1	P14921-5	1	0.48378	1.4	100.5	14.5	72.4	37.3	90.25	110.75	98.75	46
TGS1	Q96RS0	-2.8	0.10807	1.4	52.6	6.2	72.4	8	48.25	57	66.75	78
TWIST1	Q15672	-2.2	0.22244	1.4	50.5	11	72.3	6	42.75	58.25	76.5	68
IGF2BP2	Q9Y6M1-6	-0.9	0.51402	1.4	51.5	10.6	71.9	30.9	44	59	50	93.75
PCNP	Q8WW12	0.9	0.50671	1.4	102.6	46.5	71.6	17.1	135.5	69.75	59.5	83.75
SIAH1	Q8IUQ4-2	-1	0.48872	1.4	52.6	5.1	71.3	26.2	49	56.25	52.75	89.75
SLC11A2	P49281-2	0.9	0.52701	1.4	99.6	44	70.9	8.7	68.5	130.75	77	64.75
SPTSSA	Q969W0	0.8	0.55077	1.4	98.5	43.8	70.9	2.3	129.5	67.5	69.25	72.5
CD7	P09564	2.5	0.13058	1.4	97.5	12.7	70.6	9	88.5	106.5	77	64.25
NPAS3	Q8IXF0-3	-1.4	0.30831	1.4	52	9.2	70.6	17.1	45.5	58.5	58.5	82.75
GAGE2D	Q4V326	0.8	0.58257	1.4	100.6	51.4	70.1	1.2	137	64.25	69.25	71
EPB41L1	Q9H4G0	0.8	0.5594	1.4	97.5	44.5	70.1	5.8	66	129	74.25	66
C12orf65	Q9H3J6-2	0.6	0.65483	1.4	95.6	50.4	70.1	2.3	131.25	60	71.75	68.5
SNCAIP	Q9Y6H5-3	-1.5	0.30268	1.4	51.4	7.2	70.1	17.1	46.25	56.5	82.25	58
RNF11	Q9Y3C5	0.8	0.53137	1.4	97.5	25.1	69.9	44	115.25	79.75	101	38.75
SACM1L	Q9NTJ5	1.7	0.3324	1.4	94.9	22.5	69.8	0.4	79	110.75	70	69.5
GPR83	Q9NYM4	-1.5	0.35966	1.4	48.4	4.1	69.8	21.9	51.25	45.5	54.25	85.25
SF3B5	Q9BWJ5	1.3	0.36979	1.4	94.6	26.7	69.6	7.6	113.5	75.75	75	64.25
AIFM1	O95831	1.3	0.35792	1.4	97	29.7	69.1	11.8	76	118	77.5	60.75
TSSK2	Q96PF2	-2	0.22909	1.4	50.5	9.9	68.5	6.4	43.5	57.5	64	73
ST6GAL2	Q96JF0-2	-0.9	0.51784	1.4	48	3.5	68.4	30.2	50.5	45.5	47	89.75
RSL24D1	Q9UHA3	0.8	0.55758	1.4	92.5	18.7	68.3	44.9	105.75	79.25	100	36.5
NMU	P48645	1.1	0.46265	1.4	92.5	4.9	68	29.7	96	89	89	47
UGT3A2	Q3SY77	1.1	0.39789	1.4	93.8	28.6	67.9	19.3	73.5	114	81.5	54.25
HKR1	P10072-2	1.5	0.37368	1.4	93.5	26.5	67.5	0.7	112.25	74.75	67	68
CASK	O14936-4	1.2	0.43174	1.4	96.4	35.2	67.3	2.8	121.25	71.5	65.25	69.25
MIP	P30301	-1.4	0.37636	1.4	47	17.7	67.3	6.4	34.5	59.5	71.75	62.75
FAM8A1	Q9UBU6	-1.9	0.29367	1.4	46.9	12.9	67.3	4.2	56	37.75	64.25	70.25
FAM133B	Q5BKY9	0.7	0.61638	1.4	96.1	52.5	67	0.7	59	133.25	67.5	66.5
CLEC3A	O75596	1.3	0.37644	1.4	95.1	30.6	67	7.4	73.5	116.75	72.25	61.75
HNRNPC	P07910-4	0.9	0.53302	1.4	92.8	40.3	66.9	9	64.25	121.25	60.5	73.25
MOGAT3	Q86VF5	2.4	0.20688	1.4	92	15.9	66.9	4.4	80.75	103.25	70	63.75
RAP1GAP		3.7	0.10253	1.4	91.8	9.9	66.9	3.7	84.75	98.75	69.5	64.25
SLC20A2	Q08357	-1.2	0.45219	1.4	46.6	0.9	66.8	25.5	47.25	46	48.75	84.75
POU5F1		0.5	0.67377	1.4	90.4	50.4	66.4	14	126	54.75	56.5	76.25
SERPINH1	P50454	1.2	0.37844	1.4	93.9	22.5	66	24.4	109.75	78	83.25	48.75
DNAJB3	Q8WWF6	1.1	0.46812	1.4	89.1	30.6	66	3.9	110.75	67.5	68.75	63.25
TRUB1	Q8WWH5	1.2	0.37223	1.4	91.1	27.8	65.9	10.8	110.75	71.5	58.25	73.5
IFNAR2	P48551-2	0.9	0.517	1.4	94.6	43	65.4	0.5	125	64.25	65	65.75
SLC35E4	Q6ICL7-2	1.6	0.33751	1.4	89.6	22.8	65.4	3.7	73.5	105.75	68	62.75
DMRTB1	Q96MA1	-2.5	0.15218	1.4	48.3	7.1	65.4	6.2	43.25	53.25	61	69.75
TFF3		0.9	0.5037	1.4	90.8	13.8	65.3	36.8	100.5	81	91.25	39.25
ZMAT3	Q9HA38	-1	0.4908	1.4	47	2.8	65.3	25.5	45	49	47.25	83.25
TRPC5	Q9UL62	-1.3	0.4047	1.4	48.1	1.2	65.1	18.9	47.25	49	51.75	78.5
IL2	P60568	-0.8	0.55376	1.4	46.9	8	65.1	29.9	41.25	52.5	86.25	44
C4orf27	Q9NWY4	0.7	0.57394	1.4	90.1	43.3	65	15.2	120.75	59.5	54.25	75.75
MEIS3	Q99687-2	1.1	0.41751	1.4	91.1	20.7	64.9	26.7	105.75	76.5	83.75	46
IL1A	P01583	1	0.49086	1.4	87.8	8.8	64.9	31.3	94	81.5	87	42.75
FZD8	Q9H461	-1.3	0.4024	1.4	46.8	2.5	64.9	20.3	45	48.5	50.5	79.25
RRP36	Q96EU6	-1.1	0.46359	1.4	46.1	4.8	64.6	24.6	49.5	42.75	47.25	82
MINK1	Q8N4C8	2.7	0.14114	1.4	88.1	12.2	64.4	5.1	79.5	96.75	68	60.75
BRDT	Q58F21	-2.4	0.19445	1.4	47.3	3.2	64.4	10.4	45	49.5	57	71.75
BC017762_frag		1.1	0.45747	1.4	92.4	11.5	64.1	33.4	100.5	84.25	87.75	40.5
CREM	Q03060-30	-3	0.12871	1.4	44.8	3.5	64.1	9.4	42.25	47.25	57.5	70.75
NDFIP2		0.8	0.57267	1.4	87	38.9	63.9	5.8	114.5	59.5	59.75	68
TYW5	A2RUC4-2	-0.8	0.5586	1.4	44.5	0	62.6	29.2	44.5	44.5	83.25	42
NG_023218.1_frag		2.9	0.20511	1.4	88.4	14.7	62	1.1	98.75	78	62.75	61.25
AAK1		1	0.43179	1.4	87.4	26	62	25.1	105.75	69	79.75	44.25
RENBP	P51606	-1.5	0.37395	1.4	44.1	1.2	62	18.4	45	43.25	49	75
ESPL1	Q14674	-3	0.19409	1.4	43.1	1.2	62	10.3	44	42.25	54.75	69.25
RETSAT	Q6NUM9	-1.1	0.45455	1.4	45	3.2	61.5	21.2	47.25	42.75	46.5	76.5
EXOSC2	Q13868	-0.9	0.52241	1.4	44.8	2.8	61.3	24.7	46.75	42.75	43.75	78.75
TMEM129	A0AVI4-2	0.8	0.53698	1.4	84.8	37.8	61.1	15.7	111.5	58	72.25	50
SF1	Q15637-5	0.7	0.59393	1.4	83.8	39.6	61	0.4	55.75	111.75	61.25	60.75
CKB	P12277	0.8	0.54391	1.4	88.3	21.2	60.9	48.3	103.25	73.25	95	26.75
FSTL4	Q6MZW2-3	-1.7	0.33586	1.4	44.8	1.1	60.9	14.7	44	45.5	50.5	71.25
APCS	P02743	-0.7	0.58264	1.4	43.8	13.1	60.9	30.2	34.5	53	82.25	39.5
CDH19		0.9	0.48458	1.4	82.5	19.1	60.6	28.5	96	69	80.75	40.5
SIGLEC10	Q96LC7	-3	0.20585	1.4	44	0	60.6	9	44	44	54.25	67
ZNF750		-7.2	0.03756	1.4	41.8	1.4	60.5	3.9	40.75	42.75	63.25	57.75
IQCF2	Q8IXL9	-0.8	0.55496	1.4	43.9	4.1	60.4	26.7	46.75	41	41.5	79.25
GUCY2F	P51841	-1.2	0.40872	1.4	42.8	6.4	60.4	21	38.25	47.25	45.5	75.25
NCS1	P62166	0.8	0.50749	1.4	84.8	31.1	60.3	30.4	106.75	62.75	81.75	38.75
PDDC1		-1.1	0.46218	1.4	44.1	1.2	60.3	20.9	45	43.25	45.5	75
SLC2A11	Q9BYW1-3	-1	0.48581	1.4	43	4.2	60.1	23.9	46	40	43.25	77
HIGD1C	A8MV81	-2	0.29661	1.4	44	0	59.9	12.6	44	44	51	68.75
MEX3B	Q6ZN04	1.1	0.46371	1.4	82.9	30.6	59.6	4.4	61.25	104.5	56.5	62.75
RNF32	Q9H0A6-4	1.9	0.21444	1.4	83.9	11.5	59.5	12.7	75.75	92	68.5	50.5
TMEM30A	Q9NV96-2	1	0.47341	1.4	82.1	15.7	59.3	29	93.25	71	79.75	38.75
IGF2BP3	O00425	-1.1	0.47546	1.4	43	2.8	59.1	21.7	45	41	43.75	74.5
MAST1		0.6	0.64859	1.4	82.3	45.6	58.8	4.9	50	114.5	55.25	62.25
CDKN1A	P38936	0.8	0.56517	1.4	80.6	10.4	58.8	43.8	88	73.25	89.75	27.75
TSC2		-2.1	0.17389	1.4	41.4	5.8	58.8	10.6	37.25	45.5	66.25	51.25
CT47A1	Q5JQC4	-1.8	0.2141	1.4	41.5	6.7	58.3	11.7	46.25	36.75	66.5	50
RAB3C	Q96E17	1	0.48363	1.4	83.5	14.5	58	33.6	93.75	73.25	81.75	34.25
WDR88	Q6ZMY6	-1.8	0.28924	1.4	42.5	3.5	58	13.1	45	40	48.75	67.25
ARL13B	Q3SXY8-3	-2	0.28735	1.4	41.6	0.9	58	12.7	42.25	41	49	67
VPS26A	O75436	1.1	0.40791	1.4	83.6	24.9	57.8	23.7	101.25	66	74.5	41
IRAK4	Q9NWZ3	1.1	0.43246	1.4	80.3	16.6	57.8	24.4	92	68.5	75	40.5
LDB3	O75112	-2.3	0.15304	1.4	42.3	6.4	57.8	6.7	46.75	37.75	53	62.5
NAP1L2	Q9ULW6	1.2	0.36838	1.4	80.9	16.4	57.3	20.5	92.5	69.25	71.75	42.75
BNIP3L	O60238	1.3	0.34987	1.4	80.4	18.2	57.3	18.4	93.25	67.5	70.25	44.25
PRPF19	Q9UMS4	1.1	0.4552	1.4	77.8	8.5	57.3	24.4	83.75	71.75	74.5	40
CD200	P41217-2	1.1	0.40856	1.4	80	19.8	57.1	22.1	94	66	72.75	41.5
ANKRD22	Q5VYY1	1	0.45563	1.4	79	19.1	56.9	25.6	65.5	92.5	75	38.75
LEMD3	Q9Y2U8	-1.2	0.43555	1.4	41.3	3.2	56.8	19.1	39	43.5	43.25	70.25
VPS33B	Q9H267	-1.4	0.39302	1.4	41.6	2.3	56.5	16.3	43.25	40	45	68
MKRN2	Q9H000	2	0.29049	1.4	78.9	1.9	56.3	13.8	77.5	80.25	66	46.5
TPTE	P56180-2	0.8	0.56022	1.4	77.4	15.4	56.3	40.3	88.25	66.5	84.75	27.75
KJ902474		1	0.4249	1.4	80	21.2	56	24.4	95	65	73.25	38.75
CRABP2	P29373	0.9	0.48395	1.4	78.4	28.1	56	24.4	98.25	58.5	73.25	38.75
QTRT1	Q9BXR0	1.2	0.43149	1.4	76.9	3.7	55.9	22.5	79.5	74.25	71.75	40
DACT2		-6.3	0.05679	1.4	40.9	2.7	55.9	1.6	42.75	39	54.75	57
RPAIN	Q86UA6-6	-0.6	0.64122	1.4	40.9	1.2	55.9	28.8	41.75	40	35.5	76.25
KJ902403	Q4KMP7-2	-0.8	0.56348	1.4	39.5	5.3	55.9	27	43.25	35.75	36.75	75
PSAP	P07602	1.1	0.4274	1.4	79	15.6	55.8	24.7	90	68	73.25	38.25
IL24	Q13007-2	1.6	0.33859	1.4	79.6	6.5	55.6	18.2	84.25	75	68.5	42.75
MAGEE2	Q8TD90	-2.4	0.24677	1.4	40	0	55.4	10.1	40	40	48.25	62.5
PAFAH2	Q99487	1	0.48093	1.4	78	31.5	55.1	5.1	100.25	55.75	58.75	51.5
PRM2	P04554	1.2	0.36285	1.4	77.5	16.6	55.1	18.9	65.75	89.25	41.75	68.5
HDAC6		-1	0.50213	1.4	40.1	1.6	54.9	21	39	41.25	40	69.75
FOXA3	P55318	2.4	0.13684	1.4	78.9	11.5	54.8	8.5	70.75	87	60.75	48.75
MAPK9	P45984-2	11.4	0.03756	1.4	75.9	0.9	54.8	2.1	76.5	75.25	53.25	56.25
ADAM7	Q9H2U9	-1.2	0.43965	1.4	38.9	0.9	54.8	19.4	38.25	39.5	41	68.5
XPO5		1.1	0.42444	1.4	78.5	15.6	54.4	25.3	89.5	67.5	72.25	36.5
PIP4K2A	P48426	1.1	0.38598	1.4	75.1	20.3	54.3	17.3	89.5	60.75	66.5	42
EIF4E	P06730	1.1	0.44125	1.4	73.6	24.9	54.3	8.5	91.25	56	60.25	48.25
SORCS2	Q96PQ0	-1.2	0.39084	1.4	37.9	5.5	54.3	18.7	34	41.75	41	67.5
COLEC12	Q5KU26	-1.6	0.34766	1.4	38.6	0.5	54.1	14.7	38.25	39	43.75	64.5
NECAB2		1.1	0.42078	1.4	73.8	11.7	54	20.9	82	65.5	68.75	39.25
UCP3	P55916-3	1.4	0.38759	1.4	74.5	22.3	53.9	3	58.75	90.25	51.75	56
GNAT1	P11488	-1.7	0.33302	1.4	38.3	1.4	53.9	14.3	39.25	37.25	43.75	64
CEP95	Q96GE4	-1.6	0.33701	1.4	37.9	3	53.9	15.4	35.75	40	64.75	43
NAPEPLD	Q6IQ20	-1.3	0.411	1.4	39.1	1.2	53.8	16.6	40	38.25	42	65.5
SYTL2	Q9HCH5-2	0.8	0.52717	1.4	76.1	22.8	53.6	34.5	92.25	60	78	29.25
HIGD2B	Q4VC39	-8	0.06941	1.4	39.3	2.1	53.6	0.5	40.75	37.75	54	53.25
HIST2H3A	Q71DI3	1.2	0.36983	1.4	75.1	17.5	53.5	18.4	87.5	62.75	66.5	40.5
CSTL1	Q9H114	8.7	0.03881	1.4	73.8	3.5	53.5	1.1	76.25	71.25	54.25	52.75
RRP12	Q5JTH9	-0.7	0.5652	1.4	39.5	7.8	53.5	23.7	34	45	36.75	70.25
CHRDL1		-0.9	0.51043	1.4	38.6	6.5	53.3	21.9	43.25	34	37.75	68.75
IFT43	Q96FT9-2	1.2	0.41797	1.4	76.9	10.4	53.1	24.2	84.25	69.5	70.25	36
ZNF343	Q6P1L6-3	-1	0.5067	1.4	37.5	0.7	53.1	22.5	38	37	69	37.25
ENPEP	Q07075	-1.3	0.42341	1.4	39.1	1.2	53	16.3	40	38.25	41.5	64.5
C9	P02748	1.2	0.37093	1.4	75	15.9	52.9	19.3	86.25	63.75	66.5	39.25
SMAP	O00193	1.6	0.2902	1.4	74.6	19.6	52.4	6.5	88.5	60.75	57	47.75
OPN4	Q9UHM6	-1.1	0.46973	1.4	38.6	1.9	52.4	18.2	40	37.25	65.25	39.5
PM20D1	Q6GTS8	-0.8	0.56129	1.4	38.5	6.7	52.3	23	33.75	43.25	68.5	36
DAAM2	Q86T65-4	-2	0.18514	1.4	38.1	5.1	52.3	8.8	34.5	41.75	46	58.5
PHF10	Q8WUB8-2	2.1	0.23879	1.4	71.9	5.5	52.1	10.8	75.75	68	59.75	44.5
FBXW9	Q5XUX1-3	-1.2	0.42615	1.4	38.4	2.3	52	16.3	40	36.75	40.5	63.5
PIH1D2	Q8WWB5	-0.8	0.57002	1.4	35.9	1.6	52	26.5	34.75	37	33.25	70.75
IL11RA	Q14626	-1.1	0.46173	1.4	37.8	3.2	51.9	18.6	35.5	40	38.75	65
PPAN-P2RY11	Q96G91	-1.3	0.40745	1.4	36.6	2.3	51.6	17.1	38.25	35	39.5	63.75
DYRK1A	Q13627	-1.1	0.45633	1.4	36.3	0.4	51.6	19.6	36.5	36	37.75	65.5
SPTLC3	Q9NUV7-2	2.1	0.25718	1.4	71.1	3.7	51.5	11	73.75	68.5	59.25	43.75
CCDC144B	Q3MJ40	-0.8	0.57608	1.4	36	0.4	51.5	25.8	35.75	36.25	33.25	69.75
TBC1D23		0.9	0.49634	1.4	69.6	20	51.4	23.5	83.75	55.5	68	34.75
SOWAHB	A6NEL2	-1.2	0.44834	1.4	35.5	1.4	51.4	20	36.5	34.5	37.25	65.5
HN1	Q9UK76	1	0.41447	1.4	71.8	22.3	51.3	17.7	87.5	56	63.75	38.75
KIZ	Q2M2Z5-2	1.1	0.40496	1.4	72.3	20.9	51.1	18.9	87	57.5	64.5	37.75
SIK1	P57059	-2	0.29091	1.4	36.4	1.2	51	11.7	35.5	37.25	42.75	59.25
RBBP6	Q7Z6E9	-0.9	0.51347	1.4	37	1.8	50.8	20.2	35.75	38.25	36.5	65
CMC4	P56277	1.1	0.46997	1.4	73	7.1	50.6	27.8	78	68	70.25	31
RNF2	Q99496	1.3	0.35777	1.4	69.8	13.8	50.6	16.1	79.5	60	62	39.25
PLEKHF1	Q96S99	-0.9	0.53673	1.4	36.3	4.2	50.6	22.5	39.25	33.25	34.75	66.5
GGT7	Q9UJ14	-0.7	0.59715	1.4	37	0.4	50.5	23.7	36.75	37.25	33.75	67.25
INTS9	Q9NV88	1.1	0.45908	1.4	68.8	6.4	50.4	22.1	73.25	64.25	66	34.75
ADM2	Q7Z4H4	-1.1	0.48016	1.4	35.4	1.2	50.1	20	36.25	34.5	36	64.25
SZT2	Q5T011-7	1.8	0.27817	1.4	69.3	15.9	50	4.6	58	80.5	53.25	46.75
STX10	O60499-2	1.2	0.42803	1.4	69.3	6.4	50	20.5	73.75	64.75	64.5	35.5
HLA-DRB1	P13760	1.7	0.30468	1.4	67.5	5.3	49.8	12.4	71.25	63.75	58.5	41
CIITA	P33076	-1.3	0.3573	1.4	36.6	4.8	49.6	13.6	33.25	40	40	59.25
RMND5A	Q9H871	1.1	0.38954	1.4	68.5	20.2	49.5	14.5	82.75	54.25	59.75	39.25
TSPYL5	Q86VY4	-1.3	0.40344	1.4	35.8	3.5	49.3	15.6	38.25	33.25	38.25	60.25
HOXA2	O43364	-1	0.45906	1.4	35.4	4.4	49.3	18.4	32.25	38.5	36.25	62.25
MRPL44	Q9H9J2	1.4	0.39151	1.4	68.9	0.5	49.1	17.9	69.25	68.5	61.75	36.5
MAP3K6	O95382-2	1.5	0.34538	1.4	69.1	6.5	49	15.9	73.75	64.5	60.25	37.75
PSD3	Q9NYI0-2	-1.4	0.39744	1.4	35.1	0.9	49	15.2	34.5	35.75	38.25	59.75
KIF23	Q02241	-1.3	0.41975	1.4	34.8	1.1	49	16.6	34	35.5	37.25	60.75
VIPR1	P32241	2.3	0.20025	1.4	68.8	13.1	48.6	4.4	59.5	78	51.75	45.5
C9orf142	Q9BUH6	4.7	0.12825	1.4	68	6.7	48.6	0.5	63.25	72.75	49	48.25
ZFP69B	Q9UJL9-2	1.2	0.36545	1.4	66.8	15.2	48.5	15.2	77.5	56	59.25	37.75
NRP1	O14786	-1.2	0.43431	1.4	35.5	2.5	48.5	15.9	37.25	33.75	37.25	59.75
TES	Q9UGI8	1.3	0.42699	1.4	67.5	23	48.1	1.2	83.75	51.25	47.25	49
PINX1	Q96BK5	1.1	0.38706	1.4	65.9	15.7	48.1	15.7	77	54.75	59.25	37
AKTIP	Q9H8T0	1	0.44203	1.4	68.5	20.2	47.9	21.7	82.75	54.25	63.25	32.5
RSPH10B2	B2RC85-2	-1.2	0.42662	1.4	35.3	1.8	47.9	15	34	36.5	37.25	58.5
PDE6C	P51160	-1.2	0.45348	1.4	33.3	0	47.8	18.4	33.25	33.25	34.75	60.75
KIF20B	Q96Q89-3	-1.2	0.43843	1.4	34.1	0.2	47.6	16.4	34	34.25	36	59.25
SLC13A2	Q13183	-1.1	0.45257	1.4	33.6	1.9	47.6	17.9	35	32.25	35	60.25
MARCKS	P29966	1.6	0.34851	1.4	68.8	20.5	47.5	1.8	83.25	54.25	48.75	46.25
ASCC1	Q8N9N2-2	1.9	0.22613	1.4	66.5	8.5	47.4	10.4	72.5	60.5	54.75	40
FKBP8	Q14318	1.2	0.35896	1.4	66.4	15	46.9	16.1	77	55.75	58.25	35.5
RPL35A	P18077	1	0.43743	1.4	64.8	20.9	46.9	16.1	79.5	50	58.25	35.5
CAPN8	A6NHC0	-1.5	0.36569	1.4	34	1.1	46.9	12.9	33.25	34.75	37.75	56
MB	P02144	1.5	0.30168	1.4	66.4	10.4	46.8	13.8	73.75	59	56.5	37
BHLHE23		-1	0.48334	1.4	34.5	3.2	46.8	17	32.25	36.75	34.75	58.75
METTL21B	Q96AZ1	1.2	0.42485	1.4	63.1	5.5	46.6	17.5	59.25	67	59	34.25
BBS10	Q8TAM1	1.9	0.25332	1.4	65	7.1	46.5	11	70	60	54.25	38.75
LOC100132167_frag		1	0.43119	1.4	65.3	22.3	46.3	16.3	81	49.5	57.75	34.75
GLMP	Q8WWB7	-1.1	0.46102	1.4	32.4	3.7	46.3	18.4	35	29.75	33.25	59.25
NFKBIL1	Q9UBC1	-1.2	0.4472	1.4	32.1	0.9	46.3	17.7	31.5	32.75	33.75	58.75
C11orf54	Q9H0W9	-1.1	0.47763	1.4	33.1	1.2	46.1	17.5	34	32.25	33.75	58.5
PQBP1	O60828	2.1	0.26526	1.4	63.8	3.5	46	10.3	66.25	61.25	53.25	38.75
RPL29	P47914	1	0.43702	1.4	62.4	17.5	45.9	16.4	74.75	50	57.5	34.25
BFSP1		-0.9	0.52793	1.4	33.6	1.9	45.5	18	35	32.25	32.75	58.25
TMEM171	Q8WVE6	-1.3	0.41196	1.4	32.5	1.1	45.5	14.8	33.25	31.75	35	56
GDPD5		0.9	0.45593	1.4	64.8	25.5	45.4	15	82.75	46.75	56	34.75
RPL36A	P83881	-1.2	0.45146	1.4	32.4	1.2	45.4	16.4	31.5	33.25	33.75	57
SEMA4C	Q9C0C4	-1.4	0.39651	1.4	32.1	1.6	45.3	14.5	33.25	31	35	55.5
ATP1A4		-0.9	0.54201	1.4	32.8	0.7	45.1	19.3	33.25	32.25	31.5	58.75
SLC30A10	Q6XR72	1.8	0.22638	1.4	64.6	11.8	45	10.3	73	56.25	37.75	52.25
PPP1R7	Q15435-3	1.9	0.2752	1.4	61.3	4.9	45	10.3	64.75	57.75	52.25	37.75
ZFP36L1	Q07352	0.9	0.46247	1.4	63.3	20.9	44.9	19.6	78	48.5	58.75	31
SPINK13	Q1W4C9	1.4	0.34216	1.4	61.1	9.7	44.9	13.3	68	54.25	54.25	35.5
MEF2C	Q06413-6	-1	0.49121	1.4	31.8	0.7	44.9	18.2	32.25	31.25	32	57.75
CCSER2	Q9H7U1-2	-1.6	0.28332	1.4	32.5	4.2	44.8	10.6	29.5	35.5	37.25	52.25
PHF20L1	A8MW92	-1.4	0.37713	1.4	32.3	1.4	44.6	12.9	33.25	31.25	35.5	53.75
KCNG4	Q8TDN1	-1	0.48295	1.4	32	3.2	44.4	17.1	34.25	29.75	32.25	56.5
MED23	Q9ULK4	1.6	0.35085	1.4	60.4	15.4	44.3	1.1	49.5	71.25	45	43.5
EIF2B1	Q14232	2.1	0.27703	1.4	60.1	11.8	44.3	1.1	51.75	68.5	45	43.5
KRTAP9-8	Q9BYQ0	-0.9	0.50465	1.4	32.1	6.2	44.3	18	27.75	36.5	57	31.5
PDLIM3	Q53GG5-3	1.5	0.31815	1.4	61.5	7.8	44.1	12.9	67	56	53.25	35
RNLS	Q5VYX0-2	2.5	0.2354	1.4	63.6	12.6	44	0.7	54.75	72.5	44.5	43.5
HKDC1_frag		1	0.42789	1.4	59.5	13.4	44	16.3	69	50	55.5	32.5
ZNF726		-0.9	0.5172	1.4	32.5	1.1	44	17	33.25	31.75	32	56
COMMD2	Q86X83-2	1.4	0.40251	1.4	62	20.2	43.9	0.9	47.75	76.25	43.25	44.5
CD151	P48509	1	0.4781	1.4	59.6	21.4	43.9	3	74.75	44.5	41.75	46
C1QC	P02747	1.5	0.29451	1.4	62.5	11.7	43.8	12.7	70.75	54.25	52.75	34.75
FKBP9P1	Q75LS8	1.4	0.32922	1.4	61.1	10.4	43.8	13.4	68.5	53.75	53.25	34.25
F27E2		-1.3	0.42072	1.4	31.1	1.6	43.8	14.8	32.25	30	33.25	54.25
PTPN6	P29350-3	1.1	0.42548	1.4	62.9	16.8	43.6	19.6	74.75	51	57.5	29.75
OTOA		-1.1	0.47217	1.4	32	0.4	43.6	15.4	32.25	31.75	32.75	54.5
RWDD2B	P57060	1.3	0.31972	1.4	60.8	13.1	43.5	12.4	70	51.5	52.25	34.75
ESPN	B1AK53	-1.3	0.41268	1.4	31	1.8	43.3	14.1	32.25	29.75	33.25	53.25
TM2D2	Q9BX73	1.4	0.39595	1.4	60	3.2	43.1	15.7	62.25	57.75	54.25	32
CYP8B1	Q9UNU6	1.1	0.40313	1.4	58.1	17.9	43	7.4	45.5	70.75	48.25	37.75
NOP10	Q9NPE3	-1	0.49956	1.4	30	0.7	43	18.4	30.5	29.5	30	56
LIPC	P11150	1.8	0.24493	1.4	61.8	14.8	42.9	6.2	51.25	72.25	47.25	38.5
LPAR1	Q92633-2	1.7	0.33936	1.4	59	14.8	42.9	0.9	48.5	69.5	43.5	42.25
DPF3	Q92784-2	-0.9	0.53203	1.4	31.4	0.2	42.8	17.3	31.5	31.25	30.5	55
FAM50B	Q9Y247	-1.3	0.42406	1.4	30.8	1.1	42.8	14.1	31.5	30	32.75	52.75
RABGAP1L	Q5R372-9	1.8	0.26999	1.4	59.8	7.1	42.6	10.8	64.75	54.75	50.25	35
MTAP_frag		1.1	0.3841	1.4	59.1	18.6	42.4	10.8	72.25	46	50	34.75
KLHL2	O95198	1.2	0.34228	1.4	58.8	14.5	42.3	12	69	48.5	50.75	33.75
CDH5		-1.4	0.38267	1.4	30.4	1.9	42.3	12.7	29	31.75	33.25	51.25
AQP10	Q96PS8	1.1	0.44566	1.4	60.3	23	42.1	3.7	44	76.5	44.75	39.5
AQP12B		-0.9	0.5445	1.4	31	1.8	42	17.3	32.25	29.75	29.75	54.25
TAGAP	Q8N103-4	1	0.42533	1.4	58.1	18.6	41.9	14	71.25	45	51.75	32
ASB13	Q8WXK3	1.9	0.29992	1.4	57.8	13.1	41.6	0.9	48.5	67	42.25	41
GLIS2	Q9BZE0	-2.5	0.23938	1.4	30.3	0.4	41.6	7.2	30.5	30	36.5	46.75
ANXA2R	Q3ZCQ2	1.9	0.29955	1.4	58.8	14.5	41.4	1.9	48.5	69	42.75	40
IL2	P60568	1.1	0.46009	1.4	57.5	20.9	41.4	1.9	42.75	72.25	40	42.75
ANKRD12	Q6UB98	-1.3	0.42	1.4	29.4	0.5	41.4	14	29	29.75	31.5	51.25
PGAM5	Q96HS1-2	1.1	0.47139	1.4	56.5	20.2	41.3	0.7	42.25	70.75	41.75	40.75
MED28	Q9H204	1.1	0.39012	1.4	57	15.2	41.1	13.6	67.75	46.25	50.75	31.5
GAS2	O43903	0.8	0.57043	1.4	57.3	27.2	40.9	3.4	76.5	38	38.5	43.25
RHBDD2	Q6NTF9	1.3	0.40889	1.4	57.5	19.4	40.8	3.5	43.75	71.25	43.25	38.25
BUB1B	O60566	1.2	0.42803	1.4	56.4	5.1	40	17.3	60	52.75	52.25	27.75
OR51B5	Q9H339	-1.2	0.43527	1.4	28.6	2.7	39.8	13.8	26.75	30.5	49.5	30
DIRC1	Q969H9	-1	0.49296	1.4	29.1	1.2	39.4	14.3	30	28.25	29.25	49.5
HSPB8	Q9UJY1	1.4	0.37225	1.4	55.3	6.7	38.9	14.3	60	50.5	49	28.75
PPIA	P62937	1.2	0.35475	1.4	54.1	15.7	38.4	10.4	65.25	43	45.75	31
FTH1	P02794	1.2	0.33791	1.4	50.5	12.4	37	9.2	59.25	41.75	43.5	30.5
GTF2A2	P52657	1.3	0.33444	1.4	51.4	15.4	36.1	6.5	62.25	40.5	40.75	31.5
TSC22D3		1.3	0.31869	1.4	51	11.7	36.1	10.4	59.25	42.75	43.5	28.75
CD36	P16671	2.2	0.18636	1.4	48.4	4.8	35.8	6	51.75	45	40	31.5
UNKL	Q9H9P5-5	1.6	0.26231	1.4	47.9	10.4	35	5.7	55.25	40.5	39	31
CCDC148	Q8NFR7-3	2.6	0.23526	1.4	47.3	0.7	33.4	6.5	46.75	47.75	38	28.75
LRRFIP1	Q32MZ4	-0.7	0.60492	1.3	3585.6	2262.2	4525	298.8	1986	5185.25	4736.25	4313.75
PSRC1	Q6PGN9	2.8	0.18506	1.3	2797.3	113.8	2173	270.5	2877.75	2716.75	1981.75	2364.25
DDX60		0.4	0.74126	1.3	2440.6	1432.1	1841.4	198.5	3453.25	1428	1701	1981.75
PHACTR2	O75167	0.8	0.57446	1.3	2074.4	730.3	1645.5	78.5	1558	2590.75	1590	1701
ZNF383	Q8NA42	1.1	0.44676	1.3	1956.9	576.1	1507.9	161	2364.25	1549.5	1394	1621.75
RNGTT	O60942	0.8	0.5653	1.3	1918.4	741.6	1469.3	29.7	2442.75	1394	1448.25	1490.25
CXCL14	O95715	0.3	0.79927	1.3	1517.4	913.1	1210.5	405.5	2163	871.75	923.75	1497.25
HNRNPUL1	Q9BUJ2-2	-0.7	0.61076	1.3	860.6	814.8	1131.3	139.7	284.5	1436.75	1230	1032.5
YARS	P54577	1	0.47644	1.3	1411.8	409.1	1109	66.5	1122.5	1701	1156	1062
NCL	P19338	-0.6	0.61626	1.3	734.4	339.2	932.1	352	494.5	974.25	1181	683.25
C9orf114	Q5T280	-0.7	0.62295	1.3	719.8	569.6	913.5	59	317	1122.5	955.25	871.75
CLIP4	Q8N3C7	1	0.43535	1.3	1163.1	374.6	868.3	174.3	1428	898.25	991.5	745
PRKRA	O75569	7.7	0.0713	1.3	1148.8	61.2	855.5	9.2	1105.5	1192	849	862
CSRP2	Q16527	2.2	0.26645	1.3	1068.8	154.1	845.1	5.5	959.75	1177.75	841.25	849
PECR	Q9BY49	1.1	0.45681	1.3	1067	295.6	833.6	7.2	1276	858	838.75	828.5
SRPK2	P78362	-0.5	0.69458	1.3	640	27.2	813.1	384.1	620.75	659.25	1084.75	541.5
NG_006966.3_frag		1.2	0.43689	1.3	1021.3	19.8	803.9	240.9	1035.25	1007.25	974.25	633.5
ECHDC1	Q9NTX5-2	0.9	0.48743	1.3	1003.6	317	781.8	133.3	1227.75	779.5	687.5	876
BHLHA15	Q7RTS1	-0.8	0.51284	1.3	601.5	254.2	779.3	177.8	421.75	781.25	905	653.5
FAM212B	Q9NTI7	0.6	0.61736	1.3	1024.6	495.5	765	212.5	1375	674.25	614.75	915.25
C1orf94	Q6P1W5-2	3.4	0.18255	1.3	970.6	98.8	758.4	2.3	1040.5	900.75	756.75	760
USP21	Q9UK80	-4.1	0.13565	1.3	567.6	49.7	735.3	13.8	532.5	602.75	745	725.5
WDR5	P61964	0.6	0.61075	1.3	879.8	385	675.5	149.6	1152	607.5	569.75	781.25
GLIPR1L2	Q4G1C9-2	0.6	0.66779	1.3	778.5	354.3	608.5	11.7	1029	528	616.75	600.25
DECR2	Q9NUI1	2.4	0.19156	1.3	738.8	97.2	577.4	35.9	807.5	670	602.75	552
GHRL	Q9UBU3	0.7	0.59604	1.3	730.3	294.2	566.6	61	938.25	522.25	609.75	523.5
C2orf15	Q8WU43	0.6	0.65691	1.3	758.4	387.7	565.1	49.7	1032.5	484.25	600.25	530
BC047522.1_frag		0.9	0.49345	1.3	742.1	256.9	564	80.3	923.75	560.5	620.75	507.25
NUPL2	O15504	3	0.19369	1.3	744.6	99.5	554.4	11.5	674.25	815	562.5	546.25
LRRC16A	Q5VZK9-2	-0.6	0.62971	1.3	417.3	293.8	551.1	240.9	209.5	625	721.5	380.75
HNRNPD	Q14103-3	3.6	0.1297	1.3	682.4	22.1	536	47.7	698	666.75	502.25	569.75
TMEM8B	A6NDV4-3	1.8	0.29728	1.3	687.5	48.1	523.1	113.3	721.5	653.5	603.25	443
ELN	P15502-8	1.4	0.29101	1.3	677.3	117	518.4	104.1	760	594.5	592	444.75
NFX1	Q12986	-4.6	0.12082	1.3	405.5	29.7	516.5	8.1	384.5	426.5	510.75	522.25
PARL	Q9H300	0.7	0.61696	1.3	627.9	30.6	486.1	427.6	649.5	606.25	788.5	183.75
ATXN7	O15265	-1.8	0.21634	1.3	376.5	44.9	484.4	73.4	344.75	408.25	432.5	536.25
PAIP2	Q9BPZ3	-0.7	0.5673	1.3	378.6	186.9	484.1	123.2	246.5	510.75	571.25	397
TTC5	Q8N0Z6	0.2	0.8775	1.3	644.8	490.4	483.5	1.8	298	991.5	482.25	484.75
GMPR	P36959	2.2	0.26786	1.3	595.9	84.3	473.9	2.3	655.5	536.25	472.25	475.5
CCDC74A	Q96AQ1	-0.9	0.4535	1.3	353.9	123.9	467.4	118.3	266.25	441.5	383.75	551
TAOK3	Q9H2K8	0.6	0.64611	1.3	579.6	172.4	460.8	392.4	701.5	457.75	738.25	183.25
HDAC1	Q13547	0.8	0.53997	1.3	599.9	232.5	452.6	45.4	764.25	435.5	420.5	484.75
SSPN	Q14714	-0.6	0.64373	1.3	340.3	33.2	447.4	211.2	316.75	363.75	298	596.75
SPAM1	P38567-2	0.5	0.71471	1.3	558	287.4	432.8	19.4	761.25	354.75	446.5	419
FAM109B	Q6ICB4	3	0.13672	1.3	559	30.8	432.6	47.2	580.75	537.25	466	399.25
ZNF426	Q9BUY5	-0.9	0.52487	1.3	326.5	2.5	417.3	136.5	324.75	328.25	320.75	513.75
WBP11	Q9Y2W2	-2	0.22737	1.3	319.3	50.2	407.3	33.9	354.75	283.75	431.25	383.25
CELF6	Q96J87	2	0.25103	1.3	495.3	30.4	394.6	61	516.75	473.75	351.5	437.75
ZNF3_frag		1.1	0.42629	1.3	492.5	131.2	385.9	47.6	585.25	399.75	352.25	419.5
USF2	Q15853	-3.4	0.14255	1.3	288.6	10.8	384.9	42.6	296.25	281	354.75	415
CAPN5	O15484	-2.3	0.16828	1.3	291.4	26.3	381.9	52.5	272.75	310	419	344.75
FTL	P02792	2	0.23065	1.3	471	67.5	374.8	26.9	518.75	423.25	393.75	355.75
HNRNPA0	Q13151	-0.5	0.69219	1.3	299.1	33.4	374.6	169.5	322.75	275.5	254.75	494.5
FANK1	Q8TC84	-0.6	0.63675	1.3	291.6	31.6	372.9	160	269.25	314	259.75	486
PIGV	Q9NUD9	1	0.4545	1.3	497.6	166.3	372.5	71.8	615.25	380	423.25	321.75
SHKBP1	Q8TBC3	7.7	0.01763	1.3	468.9	15.7	368.8	10.6	457.75	480	376.25	361.25
USP36	Q9P275-2	-2.8	0.13159	1.3	277.6	33.8	367.1	28.5	253.75	301.5	387.25	347
ZNF780A	O75290	2	0.18924	1.3	475.5	67.9	365.9	42.2	523.5	427.5	395.75	336
Fezf1	Q0VDQ9	2.2	0.27054	1.3	455	1.8	359.6	55.3	453.75	456.25	398.75	320.5
RARA	P10276	0.1	0.96043	1.3	276.8	118.1	357.9	363.3	360.25	193.25	101	614.75
ATR	Q13535	-1.4	0.35436	1.3	266.6	30.6	356.5	92.6	245	288.25	422	291
FAM81A	Q8TBF8	1.4	0.31022	1.3	457.3	63.6	355.8	76	502.25	412.25	409.5	302
ARHGEF16	Q5VV41-2	0.8	0.57147	1.3	449.3	163	353	23.3	564.5	334	336.5	369.5
ZCCHC24	Q8N2G6	-1.2	0.45065	1.3	264.6	1.9	352.1	109.4	263.25	266	274.75	429.5
SUCLG1	P53597	1.4	0.33217	1.3	468	114.2	350.6	39.4	548.75	387.25	378.5	322.75
HSD3B2	P26439	1.2	0.44673	1.3	440	112.8	348.5	5.3	519.75	360.25	344.75	352.25
MPC1	Q9Y5U8	-2.6	0.2299	1.3	270.5	3.2	344.9	44.4	268.25	272.75	313.5	376.25
PPRC1	Q5VV67	0.8	0.55324	1.3	449.4	172.4	344.8	50.6	571.25	327.5	380.5	309
TMEM74	Q96NL1	0.7	0.594	1.3	452.6	197.1	343.1	59.2	592	313.25	301.25	385
ERMN	Q8TAM6-2	-2.1	0.20648	1.3	262.6	40.1	339.5	27.2	234.25	291	320.25	358.75
SH3YL1	Q96HL8-5	-1.1	0.40459	1.3	260	65.1	325.6	55	214	306	364.5	286.75
TPPP	O94811	-2.3	0.24704	1.3	247.9	6.9	321.8	49.1	243	252.75	287	356.5
PCLO	Q9Y6V0-3	-1.1	0.41106	1.3	238.1	79	320.6	77.3	182.25	294	375.25	266
MTERF4	Q7Z6M4	-1	0.46694	1.3	236.4	95.6	312.8	48.4	168.75	304	278.5	347
CAT	P04040	2.8	0.12161	1.3	392.8	37.1	312.1	20.3	419	366.5	326.5	297.75
VPS37A		1.1	0.3834	1.3	392.4	69.5	308.3	77.1	441.5	343.25	253.75	362.75
SCD	O00767	8.8	0.01328	1.3	388.9	9.7	307.9	8.7	395.75	382	314	301.75
HMCES	Q96FZ2	1.1	0.47864	1.3	385.8	110.7	303.3	5.3	307.5	464	299.5	307
MMGT1	Q8N4V1	0.8	0.58094	1.3	392.9	159.3	300	15.6	505.5	280.25	311	289
LAD1	O00515	-0.8	0.51875	1.3	230.6	49.7	295.8	99.7	195.5	265.75	225.25	366.25
ZSCAN30		-1.2	0.44425	1.3	226.4	9.4	293.3	82.7	219.75	233	234.75	351.75
SPRTN	Q9H040	1.3	0.31026	1.3	379.8	72.8	293.1	55.7	328.25	431.25	332.5	253.75
ZNF626	Q68DY1	-1.5	0.29004	1.3	233.3	42.4	292.9	34.8	203.25	263.25	317.5	268.25
LYPLAL1	Q5VWZ2	1	0.48302	1.3	361.8	102.5	288	25.5	434.25	289.25	270	306
BLVRB	P30043	1.9	0.25097	1.3	365.6	58.9	287.5	22.6	407.25	324	303.5	271.5
DCK	P27707	-1.4	0.37693	1.3	215	64.3	287.3	18	169.5	260.5	300	274.5
ZNF708	P17019	-1.2	0.36544	1.3	226.5	34.6	286.4	62.8	202	251	242	330.75
IMPDH1	P20839-3	3.8	0.06953	1.3	361	25.1	285	14.8	378.75	343.25	295.5	274.5
PSMG3	Q9BT73	1.8	0.32129	1.3	382.1	84	284.4	2.3	441.5	322.75	282.75	286
ERMN	Q8TAM6	-1	0.50608	1.3	220.1	84	277.9	12.9	160.75	279.5	287	268.75
PRELID3B	Q9Y3B1	1.4	0.30578	1.3	372.9	87.5	277.5	43.1	434.75	311	308	247
CCDC97	Q96F63	2.5	0.18206	1.3	353.5	20.5	276.8	35.4	339	368	301.75	251.75
NXF2	Q9GZY0	-1.9	0.30948	1.3	215.6	4.4	275.5	49.1	212.5	218.75	240.75	310.25
UNG	P13051	1.5	0.36149	1.3	367.8	95.8	273.1	18.2	435.5	300	260.25	286
MAF1	Q9H063	0.5	0.67601	1.3	349.6	167.8	270.9	29.2	468.25	231	291.5	250.25
ZNF320	A2RRD8	-1.9	0.19965	1.3	206.1	24.6	270.1	41.5	188.75	223.5	299.5	240.75
GAPDH	P04406	1.8	0.29327	1.3	355.4	20	268.1	57.8	369.5	341.25	309	227.25
CABP1	Q9NZU7-3	-0.6	0.64059	1.3	210.6	168.1	267.1	82.9	91.75	329.5	325.75	208.5
KIF7		1.8	0.22138	1.3	340.1	43	263	42.1	309.75	370.5	233.25	292.75
NSF	P46459	9.2	0.06829	1.3	327	0.7	258.6	9.4	327.5	326.5	252	265.25
CCDC125	Q86Z20	2	0.21812	1.3	333.9	32.4	256.4	42.6	311	356.75	226.25	286.5
RBAK		-1.2	0.44464	1.3	197	66.5	255.4	8.3	150	244	261.25	249.5
AGXT	P21549	-0.9	0.47655	1.3	200.6	59.2	254.9	65.6	242.5	158.75	208.5	301.25
DRG2	P55039	100.7	0.00044	1.3	320.6	0.5	254.8	0.7	320.25	321	254.25	255.25
ING3	Q9NXR8-2	0.5	0.69555	1.3	337.8	181.4	254.1	11.8	466	209.5	262.5	245.75
HR	O43593	0.9	0.52595	1.3	335.4	1.9	253.6	129.9	334	336.75	345.5	161.75
ATF6		1.5	0.28126	1.3	320.8	58.7	251	30.8	362.25	279.25	272.75	229.25
SLC25A15	Q9Y619	-1.1	0.44981	1.3	199.6	60.6	251	15.6	156.75	242.5	262	240
ZNF652	Q9Y2D9	-1.1	0.46351	1.3	190.8	15.6	250.6	79	179.75	201.75	194.75	306.5
CIAPIN1	Q6FI81	0.6	0.63376	1.3	327.8	148.8	250.3	9.5	433	222.5	243.5	257
NR2F6		-3.9	0.1329	1.3	188	4.9	248.6	23.9	184.5	191.5	231.75	265.5
TCEA2	Q15560	5.1	0.07355	1.3	324.6	22.1	247.5	7.4	340.25	309	242.25	252.75
ZMAT4	Q9H898-2	0.8	0.53825	1.3	319.9	48.3	246.5	122.3	354	285.75	333	160
ZNF235		-1.4	0.33515	1.3	181.6	23.9	238.3	55.9	164.75	198.5	277.75	198.75
TMEM252	Q8N6L7	0.9	0.53569	1.3	314.5	120.6	236.1	0.5	399.75	229.25	236.5	235.75
SALL2	Q9Y467-3	1.5	0.37786	1.3	299.8	67.5	233.4	3.4	347.5	252	231	235.75
TRIM56	Q9BRZ2	-0.6	0.60088	1.3	178.6	108.4	233.3	81	102	255.25	176	290.5
NUMBL	Q9Y6R0	1.1	0.39686	1.3	293.3	64	231.9	50.4	248	338.5	267.5	196.25
TMEM25	Q86YD3-2	0.8	0.5706	1.3	292.1	101.3	231.9	3.7	363.75	220.5	234.5	229.25
Bhlhe22	Q8C6A8	-1.2	0.37141	1.3	181.5	34.3	231.9	52.1	157.25	205.75	195	268.75
HOMEZ	Q8IX15	1.6	0.33319	1.3	308.1	24.2	231.3	59.8	291	325.25	273.5	189
ATAD3A	Q9NVI7-2	-0.3	0.78799	1.3	180.3	78.5	230.5	147.1	124.75	235.75	334.5	126.5
REXO1L1P	Q8IX06	-0.5	0.71562	1.3	182.6	18.2	230.1	111.5	169.75	195.5	151.25	309
CEP120	Q8N960-3	-1	0.46653	1.3	171.8	71.8	229.3	26.5	121	222.5	210.5	248
ZBTB32		-1.6	0.27662	1.3	174.3	19.1	228.6	45.4	160.75	187.75	196.5	260.75
KIF2C	Q99661	-0.4	0.71296	1.3	178	60.1	228.4	121.4	135.5	220.5	142.5	314.25
LIN54	Q6MZP7	-1.9	0.31226	1.3	173.3	2.5	225.8	43.5	171.5	175	195	256.5
RPL11	P62913-2	0.6	0.67089	1.3	287	131.9	224.1	5.5	380.25	193.75	228	220.25
SLC25A11	Q02978	7.3	0.08004	1.3	295.6	2.3	223	12	294	297.25	231.5	214.5
UBAP2		-0.8	0.51841	1.3	173.5	70.4	221.8	49.1	123.75	223.25	256.5	187
NUP133	Q8WUM0	-0.9	0.52192	1.3	169	80.3	220.6	32.7	112.25	225.75	243.75	197.5
SCD	O00767	1.8	0.31246	1.3	271	48.4	213.6	7.6	305.25	236.75	219	208.25
UNG	P13051-2	-1	0.45153	1.3	165.9	27	212.9	61.7	146.75	185	256.5	169.25
ZCCHC7	Q8N3Z6-2	0.5	0.7128	1.3	267.1	126.7	212.5	2.1	356.75	177.5	214	211
CALM1	P62158	-0.8	0.58582	1.3	168	94.4	212.4	10.8	101.25	234.75	220	204.75
BTRC	Q9Y297	-3.5	0.09211	1.3	165.4	14	211.9	11.1	175.25	155.5	204	219.75
CYB5R3	P00387	0.9	0.51176	1.3	279.6	102	210.9	21.4	351.75	207.5	226	195.75
CALML3	P27482	-1	0.41554	1.3	165.9	32.7	209.8	50.9	142.75	189	173.75	245.75
CSDE1	O75534-2	-0.7	0.61734	1.3	161.5	126.9	208.9	49.3	71.75	251.25	174	243.75
POLR3C	Q9BUI4	-3	0.10712	1.3	160.3	16.3	208.8	15.2	171.75	148.75	219.5	198
FRAT2	O75474	-1.6	0.34891	1.3	160.1	38.7	208.5	7.4	132.75	187.5	213.75	203.25
CAPN3	P20807-4	1.4	0.37153	1.3	277	73.2	207.1	15.7	328.75	225.25	196	218.25
CNN2	Q99439-2	3.1	0.12157	1.3	261.6	13.3	207.1	19.3	271	252.25	220.75	193.5
HSD3B7	Q9H2F3	1.9	0.20554	1.3	264.4	36.6	204.5	28.3	290.25	238.5	184.5	224.5
EXOC3-AS1	Q8N2X6	0.7	0.60587	1.3	265.6	113	203.1	4.8	345.5	185.75	206.5	199.75
NR2E3	Q9Y5X4	-0.4	0.77754	1.3	160.1	8.3	202.8	113.1	166	154.25	122.75	282.75
ZNF648	Q5T619	-0.9	0.45896	1.3	161	36.1	201.9	51.8	135.5	186.5	165.25	238.5
LIMCH1	Q9UPQ0-8	-1.3	0.38413	1.3	155	11	200.1	48.6	162.75	147.25	165.75	234.5
TPRG1	Q6ZUI0	-0.7	0.56105	1.3	152.8	47	199.6	78.3	186	119.5	255	144.25
ZNF329	Q86UD4	-3.8	0.10125	1.3	156.5	6	199.3	15.9	152.25	160.75	210.5	188
ATP5G3	P48201	3.2	0.13004	1.3	255.6	25.6	198.9	9.7	273.75	237.5	205.75	192
HNRNPCL2	B2RXH8	-0.3	0.82626	1.3	147.1	47.6	197	143.9	113.5	180.75	95.25	298.75
SMARCC1	Q92922	2.8	0.10671	1.3	261.6	26.3	195.3	20.9	243	280.25	210	180.5
NIPSNAP3A	Q9UFN0	-2.5	0.23521	1.3	149	3.2	193.4	27.8	146.75	151.25	213	173.75
ZNF302	Q9NR11-2	1	0.46767	1.3	243.9	36.9	192.1	65.2	270	217.75	238.25	146
N4BP1	O75113	-35.2	0.01244	1.3	142.3	0.4	185.9	1.9	142	142.5	187.25	184.5
AMDHD1	Q96NU7	0.5	0.69985	1.3	230.8	106.4	183.6	6.5	306	155.5	179	188.25
NPPB	P16860	0.6	0.65643	1.3	243.5	121.6	182.6	0.9	329.5	157.5	182	183.25
C1QBP	Q07021	-1.6	0.25562	1.3	144.9	23.9	182.6	21	128	161.75	197.5	167.75
ZNF567	Q8N184-1	-0.4	0.77808	1.3	136	24.4	182.5	119.1	118.75	153.25	98.25	266.75
AK7	Q96M32	-0.9	0.51119	1.3	139.8	63.3	182.3	13.4	95	184.5	191.75	172.75
ACKR3	P25106	1.4	0.39317	1.3	241	63.6	181.8	4.6	286	196	185	178.5
CAPRIN1	Q14444	-1	0.45358	1.3	143.1	16.1	181.4	50	131.75	154.5	216.75	146
SRSF5	Q13243	-1.2	0.3583	1.3	136.8	36.8	180.6	34.5	110.75	162.75	205	156.25
TTC17	Q96AE7-2	2.2	0.27382	1.3	232.4	38.7	178.4	1.2	259.75	205	177.5	179.25
ACSL6	Q9UKU0	-3.3	0.18868	1.3	135.4	0.5	177.5	20.5	135.75	135	163	192
PARK7	Q99497	1.4	0.35102	1.3	229.5	53.7	175.8	14.8	267.5	191.5	186.25	165.25
SEC13	P55735	0.6	0.63355	1.3	224.4	95.3	175.8	20.5	291.75	157	161.25	190.25
TGM3	Q08188	-2.6	0.2271	1.3	138	1.4	175.6	22.1	137	139	160	191.25
UBE2D3	P61077-3	1.2	0.45208	1.3	236	9.2	175.5	70.4	242.5	229.5	125.75	225.25
TBC1D3B	A6NDS4	-2.6	0.15165	1.3	131.4	10.4	175.5	23.7	124	138.75	158.75	192.25
C10orf53	Q8N6V4-3	0.6	0.62652	1.3	218.1	84.3	174.5	13.8	277.75	158.5	164.75	184.25
ARL6IP4		0.9	0.52991	1.3	228.3	82.4	174.3	7.4	286.5	170	179.5	169
SGMS2	Q8NHU3	8.2	0.07386	1.3	233.6	1.2	173.5	8.8	234.5	232.75	179.75	167.25
RFC4	P35249	1	0.44349	1.3	217.8	56.9	173.4	26	258	177.5	191.75	155
KIF12		-1.2	0.44211	1.3	128.4	3.7	173.3	55.2	125.75	131	134.25	212.25
CAT	P04040	1.2	0.41541	1.3	223	21.6	172.5	53	238.25	207.75	135	210
ZNF716		-0.9	0.51681	1.3	136.3	6	171.6	52.5	132	140.5	208.75	134.5
LSM7	Q9UK45	0.6	0.63616	1.3	229.8	111.7	171.4	5.1	308.75	150.75	167.75	175
EXOC3	O60645-3	7.2	0.07894	1.3	224.8	12	170.4	1.6	233.25	216.25	169.25	171.5
COG1	Q8WTW3	2.8	0.12162	1.3	222.3	24.4	170.3	13.4	239.5	205	179.75	160.75
ASPA	P45381	0.5	0.72115	1.3	224.8	125.2	170	1.1	313.25	136.25	169.25	170.75
KLK3	P07288	0.6	0.62743	1.3	213.8	87	169.1	23.2	275.25	152.25	152.75	185.5
EAF1	Q96JC9	-0.8	0.56252	1.3	125.9	83.6	168.9	8.7	66.75	185	162.75	175
CALD1	Q05682-4	2.1	0.17871	1.3	224.6	33.8	168	21.6	200.75	248.5	183.25	152.75
ERLEC1	Q96DZ1	1.5	0.29101	1.3	222.6	47.9	167.9	24.9	256.5	188.75	150.25	185.5
SULF1	Q8IWU6	-2	0.25867	1.3	132	21.6	167.8	8.8	116.75	147.25	161.5	174
ZNF488	Q96MN9	1.2	0.41095	1.3	213.9	26.7	167.4	48.6	195	232.75	201.75	133
SLC23A2		0.7	0.57303	1.3	211.9	77.6	167.3	30.8	266.75	157	189	145.5
EMG1	Q92979	-1.3	0.42225	1.3	129.5	0.7	166.1	42.2	129	130	136.25	196
MS4A12	Q9NXJ0	0.9	0.46569	1.3	217.4	71.6	164.8	33.2	268	166.75	141.25	188.25
STK31	Q9BXU1	-1.1	0.45952	1.3	125.5	47.7	164.8	14.5	91.75	159.25	175	154.5
MAN1B1	Q9UKM7	0.4	0.76769	1.3	212.3	123.4	164.3	19.1	125	299.5	150.75	177.75
TPH1	P17752	-1.6	0.25535	1.3	125.3	19.8	163.3	28.3	139.25	111.25	183.25	143.25
ANKRD28	O15084	-0.8	0.56381	1.3	122.5	77.8	162.6	15.4	67.5	177.5	173.5	151.75
PHF11	Q9UIL8	-0.9	0.49327	1.3	121.3	14.8	162.6	59.2	131.75	110.75	204.5	120.75
FSCN3	Q9NQT6	-1	0.47405	1.3	128.9	16.1	162.4	46.1	117.5	140.25	129.75	195
DRG1	Q9Y295	-3.6	0.15338	1.3	126.9	11.8	161.9	3.4	118.5	135.25	164.25	159.5
MAL2	Q969L2	-1	0.51329	1.3	119.9	2.7	161.5	60.8	118	121.75	204.5	118.5
APOOL	Q6UXV4	2.9	0.2086	1.3	209.3	2.5	161.4	20.7	211	207.5	146.75	176
UBE2Z	Q9H832-2	0.8	0.57278	1.3	209.4	82.2	160.5	5.7	267.5	151.25	156.5	164.5
DHX32	Q7L7V1	-1	0.49713	1.3	126	48.4	160.4	13.6	91.75	160.25	170	150.75
FAM76A	Q8TAV0	0.9	0.51747	1.3	204.4	3.4	160.3	67.2	206.75	202	207.75	112.75
ZNF131	P52739-2	-1.1	0.38231	1.3	117.9	33.8	159.1	40.1	141.75	94	130.75	187.5
PEX10	O60683	-0.6	0.66034	1.3	122.4	16.4	157.5	72.8	110.75	134	209	106
CAMK2D	Q13557	1.8	0.20795	1.3	201.4	28.5	157	19.8	221.5	181.25	143	171
CAPS	Q13938-3	0.7	0.60676	1.3	199.6	78.3	156.9	9.4	255	144.25	163.5	150.25
LGALS2	P05162	1.6	0.33027	1.3	207.1	47.9	156	11.7	241	173.25	164.25	147.75
RABEP2	Q9H5N1-2	-0.6	0.59652	1.3	122.1	42.2	154.9	58.5	152	92.25	196.25	113.5
PPM1G	O15355	-0.6	0.6365	1.3	120.9	23.9	151.1	61	104	137.75	194.25	108
KCNA3	P22001	-1.2	0.42874	1.3	118.1	1.9	149.9	37.3	119.5	116.75	123.5	176.25
CDK2AP2	O75956	2.4	0.24422	1.3	190.8	2.8	149.6	21.4	192.75	188.75	164.75	134.5
ACOT11	Q8WXI4	4.3	0.11003	1.3	187	4.6	149.3	10.6	190.25	183.75	156.75	141.75
TADA2A	O75478	1.1	0.45799	1.3	197.9	8.7	148.9	58.5	204	191.75	190.25	107.5
BCL2A1	Q16548	0.5	0.69778	1.3	186.3	86.3	148.8	26.5	247.25	125.25	130	167.5
COIL	P38432	1.3	0.32075	1.3	186	29.7	148.8	26.9	207	165	167.75	129.75
KRT72	Q14CN4	-0.9	0.53284	1.3	116.9	51.1	148.3	5.7	80.75	153	152.25	144.25
ETV6	P41212	-0.5	0.65867	1.3	115.9	64.2	148.3	67.5	161.25	70.5	100.5	196
CLDN12	P56749	-0.7	0.58859	1.3	112.9	24.6	147.8	62.6	95.5	130.25	103.5	192
TAF6	P49848	-1.9	0.31075	1.3	114	1.8	147.5	27.6	115.25	112.75	128	167
CENPQ	Q7L2Z9	1.4	0.38799	1.3	195.9	53.6	145.3	2.1	233.75	158	143.75	146.75
PPP1R1A	Q13522	2.4	0.20117	1.3	187.6	11.1	145	20.9	179.75	195.5	130.25	159.75
HHIPL2	Q6UWX4	-0.8	0.53341	1.3	111.3	54.4	144.6	22.1	72.75	149.75	129	160.25
CDKN1A	P38936	1.2	0.42904	1.3	179.6	43	143.6	7.2	210	149.25	148.75	138.5
AAMP	Q13685	-0.7	0.56866	1.3	111.3	52.3	143.6	45.8	74.25	148.25	111.25	176
PKNOX1	P55347	-0.9	0.46175	1.3	109.4	38.7	142.3	31.1	136.75	82	120.25	164.25
TP53TG1	Q9Y2A0	3.7	0.10678	1.3	180.4	7.2	141.9	11.8	185.5	175.25	150.25	133.5
CALR3	Q96L12	1.3	0.33506	1.3	181.1	35.5	141.8	26.9	206.25	156	160.75	122.75
HNRNPR	O43390	1.2	0.45099	1.3	184.3	6.7	141.5	49.9	189	179.5	106.25	176.75
RNF10	Q8N5U6	-1	0.48888	1.3	112.8	38.9	141.1	15.7	85.25	140.25	130	152.25
EGR2	P11161	-2.3	0.15165	1.3	106.9	11.5	140.9	18.2	115	98.75	153.75	128
TLE4	Q04727	1	0.47508	1.3	183.8	32.5	140.6	55.3	160.75	206.75	179.75	101.5
TBX19	O60806	-2.2	0.25565	1.3	112.1	3.4	140.6	19.6	114.5	109.75	126.75	154.5
MOB2	Q70IA6	-2.2	0.2524	1.3	105	4.9	140.6	25.3	108.5	101.5	122.75	158.5
WDR20	Q8TBZ3-3	0.5	0.72426	1.3	182.3	97.2	140.5	2.5	251	113.5	142.25	138.75
TRMT12	Q53H54	2.5	0.24166	1.3	176.5	0.7	140.1	18.6	177	176	127	153.25
HINFP	Q9BQA5	-1.2	0.37337	1.3	105.9	30.6	140	25.5	84.25	127.5	122	158
MSANTD2	Q6P1R3	-2.7	0.15192	1.3	105.4	13.6	139.3	9.2	115	95.75	132.75	145.75
PRR30	Q53SZ7	7.5	0.02394	1.3	178.4	6.9	139.1	3.7	183.25	173.5	141.75	136.5
TFAP2E	Q6VUC0	-0.1	0.92199	1.3	173.5	172.9	138.6	28.1	51.25	295.75	118.75	158.5
ODAM_frag		0.5	0.71478	1.3	185.1	106.2	138.5	23.7	260.25	110	121.75	155.25
PKNOX2	Q96KN3	-1	0.42087	1.3	109.8	28.3	137.9	26.7	129.75	89.75	119	156.75
ZDHHC23	Q8IYP9	2.7	0.13876	1.3	173.9	17.9	137.8	8.5	161.25	186.5	131.75	143.75
FAM47A		0.6	0.65158	1.3	181	86.3	137.6	1.6	242	120	138.75	136.5
PIAS2	O75928-2	1.2	0.4386	1.3	174.5	44.9	137.5	4.6	206.25	142.75	140.75	134.25
C14orf93	Q9H972-2	0.9	0.54693	1.3	181.5	15.6	137	78.5	192.5	170.5	192.5	81.5
PLA2G4C		1.5	0.29139	1.3	179.8	37.5	136.9	19.3	206.25	153.25	123.25	150.5
PPP1R7	Q15435	-1.2	0.45558	1.3	103.6	39.1	136.8	0.4	76	131.25	137	136.5
HAGH	Q16775-2	3.5	0.08774	1.3	177.5	15.6	136.4	8	188.5	166.5	130.75	142
MAF	O75444	-1.1	0.43632	1.3	101.1	39.1	136.1	23.5	128.75	73.5	119.5	152.75
MEMO1	Q9Y316	-0.5	0.65221	1.3	101.4	29.5	135.9	70.9	80.5	122.25	186	85.75
SPINK5	Q9NQ38	-0.5	0.68631	1.3	102	31.1	134.8	72.8	80	124	83.25	186.25
GNAI2	P04899	0.7	0.59927	1.3	174.8	4.2	134.6	98.1	177.75	171.75	204	65.25
OXCT1	P55809	1.5	0.33081	1.3	169.4	33.4	133.6	9.4	193	145.75	140.25	127
NAPB	Q9H115	-0.7	0.57678	1.3	106.5	45.6	133.6	38.4	74.25	138.75	160.75	106.5
SERPINA1	P01009-3	0.6	0.66962	1.3	179.3	94	133.4	7.6	245.75	112.75	138.75	128
FGFR2	P21802	-0.5	0.69296	1.3	100.9	23.9	133.4	72.3	84	117.75	184.5	82.25
MLC1_frag		1.5	0.35067	1.3	178.4	44	133.3	7.8	209.5	147.25	138.75	127.75
TMEM200A	Q86VY9	4.5	0.12317	1.3	175.4	3.4	132.6	11.5	173	177.75	124.5	140.75
CFAP47		3.3	0.08972	1.3	170.5	15.2	131.4	9	181.25	159.75	125	137.75
SPINK5	Q9NQ38	-1.6	0.2603	1.3	101.6	17.9	131.3	19.8	114.25	89	117.25	145.25
SFR1	Q86XK3-2	-0.7	0.53822	1.3	100.8	40.7	131.1	42.6	72	129.5	161.25	101
PKLR	P30613	2.1	0.27484	1.3	169.3	27.9	130.9	2.7	189	149.5	132.75	129
LARP4	Q71RC2	0.2	0.85102	1.3	166.1	109.8	130.5	13.8	88.5	243.75	140.25	120.75
ALKBH1	Q13686	0.6	0.62708	1.3	166.4	70.2	130.3	19.1	216	116.75	143.75	116.75
LGALS3BP	Q08380	1.5	0.28171	1.3	172.8	36.4	130.1	18.2	198.5	147	117.25	143
AGTR1	P30556	-0.7	0.61818	1.3	100.5	9.9	130.1	55.7	93.5	107.5	169.5	90.75
RPS27A	P62979	2.4	0.15842	1.3	169.5	21.9	130	11	185	154	137.75	122.25
DEGS2	Q6QHC5	10.6	0.00872	1.3	173.4	4.8	129.5	3.5	170	176.75	132	127
GNAI2	P04899	-1.3	0.34427	1.3	101	11.7	128.4	27.4	92.75	109.25	147.75	109
RBMXL2	O75526	-3.2	0.13732	1.3	97.6	4.8	128.3	14.1	101	94.25	118.25	138.25
C1orf64	Q8NEQ6	2.4	0.23371	1.3	162.9	23.5	126.4	4.4	179.5	146.25	129.5	123.25
KCNIP2	Q9NS61-2	1	0.5106	1.3	159.9	49.3	126	3.5	194.75	125	128.5	123.5
ATG3	Q9NT62	1.7	0.24995	1.3	168.3	32.9	125.8	18.4	191.5	145	138.75	112.75
REEP6	Q96HR9	4.2	0.09627	1.3	157.5	4.9	125.8	8.8	161	154	119.5	132
S100A8	P05109	0.5	0.6894	1.3	167.8	90.2	125.5	2.8	231.5	104	127.5	123.5
SET	Q01105-3	-2	0.25458	1.3	98	16.3	125.5	6.7	86.5	109.5	120.75	130.25
LOC100132686		7.4	0.02085	1.3	163.1	6.5	125	3.9	158.5	167.75	127.75	122.25
ZNF773	Q6PK81	2	0.17831	1.3	161.5	20.9	124.5	15.6	146.75	176.25	113.5	135.5
C11orf68	Q9H3H3	0.7	0.62858	1.3	163.6	74.8	124.1	1.9	216.5	110.75	125.5	122.75
CHAC2	Q8WUX2	-4.8	0.07111	1.3	96.5	3.2	124	8.1	94.25	98.75	118.25	129.75
PLA2G4D		1.1	0.46437	1.3	158.1	44.7	123.8	4.9	189.75	126.5	120.25	127.25
PAMR1	Q6UXH9	-4.7	0.06439	1.3	98.6	5.8	123.5	4.2	102.75	94.5	120.5	126.5
TIAL1		1.3	0.32543	1.3	162.3	35.7	123.4	23.9	137	187.5	106.5	140.25
CISH	Q9NSE2	0.9	0.51877	1.3	164	62.2	123.1	17.5	208	120	110.75	135.5
DNAJB2	P25686-2	0.8	0.58038	1.3	160.4	64.9	122.4	2.7	206.25	114.5	124.25	120.5
LGI2	Q8N0V4	-1.7	0.22754	1.3	97.5	13.8	122.4	14.7	87.75	107.25	132.75	112
Pdcd11	Q6NS46	0.6	0.6394	1.3	155.1	65.2	122.3	12.4	201.25	109	113.5	131
SYNGR3	O43761	16.6	0.03571	1.3	163.6	4.1	122	0.4	166.5	160.75	122.25	121.75
ALG13	Q9NP73-2	0.7	0.60716	1.3	156.4	63.8	121.6	10.8	201.5	111.25	114	129.25
THRSP	Q92748	0.9	0.54282	1.3	157.5	57.3	121.1	5.8	198	117	117	125.25
ABI2	Q9NYB9-2	2.3	0.2233	1.3	157.4	23.5	120.9	5.8	174	140.75	116.75	125
MRPL30	Q8TCC3	-1	0.42823	1.3	94.9	21	120.4	29.9	80	109.75	141.5	99.25
PHGDH	O43175	2.3	0.25765	1.3	152.8	22.3	120	2.5	168.5	137	121.75	118.25
CLEC1A	Q8NC01	1.6	0.29628	1.3	160.6	21	119.8	29	145.75	175.5	140.25	99.25
HNRNPU	Q00839	1.1	0.43629	1.3	156.3	24	119.4	41.5	139.25	173.25	148.75	90
LRPPRC	P42704	0.9	0.5149	1.3	154.5	29.7	119.3	52.3	133.5	175.5	156.25	82.25
LSM12	Q3MHD2	-0.3	0.78878	1.3	93.8	18.7	119.1	70.2	80.5	107	168.75	69.5
SMAD7	O15105	-2.2	0.16656	1.3	91.9	9.4	118.9	15.4	85.25	98.5	129.75	108
SMURF1	Q9HCE7-2	-0.6	0.63315	1.3	91.8	4.6	118.5	51.6	88.5	95	155	82
CYB5D1	Q6P9G0	-2	0.20328	1.3	92.8	13.4	118.4	12.2	83.25	102.25	109.75	127
PDK1	Q15118	1.4	0.31103	1.3	152.9	22.5	118.3	25.8	168.75	137	136.5	100
ALMS1P	Q96L16	-0.7	0.56924	1.3	92.4	34.5	118.3	41.7	116.75	68	88.75	147.75
AKR1D1	P51857	2.9	0.17043	1.3	155	19.1	118.1	5.1	168.5	141.5	121.75	114.5
Sebox	P70368	-0.9	0.53178	1.3	90.1	45.4	118.1	18.2	58	122.25	105.25	131
SCAMP4	Q969E2	36.1	0.00406	1.3	153.3	1.4	117.9	0.5	152.25	154.25	117.5	118.25
CENPB	P07199	-1.2	0.40347	1.3	89.6	11.5	117.6	32.7	81.5	97.75	140.75	94.5
KEAP1	Q14145	3.1	0.12824	1.3	152.1	16.1	117.1	6.5	163.5	140.75	112.5	121.75
DGKA	P23743	-1.8	0.25873	1.3	90.9	7.2	117	20.2	85.75	96	131.25	102.75
WASF2	Q9Y6W5	1.9	0.26541	1.3	148.1	24.2	116.8	7.8	131	165.25	122.25	111.25
SPANXB1	Q9NS25	2.8	0.14873	1.3	149.3	16.3	116.6	6.2	137.75	160.75	112.25	121
SLC30A3	Q99726	-1.4	0.29909	1.3	87.3	18.4	116.6	23.9	100.25	74.25	133.5	99.75
MLST8	Q9BVC4	1.3	0.33116	1.3	151.4	32.4	116	23	174.25	128.5	99.75	132.25
[truncated: 21,060 more rows]

## Sheet: TableS8
Table S8. The Result of principal component analysis of bulk RNA-seq after treatment with TT-10.
	PC_1	PC_2	PC_3	PC_4	PC_5
SAMD11	-2.6557	1.33996	0.330879	0.274794	0.527044
NOC2L	2.16884	-0.378175	1.72439	0.301635	0.175187
KLHL17	0.252808	2.38626	2.02129	0.588705	-0.0658816
PLEKHN1	-0.0128054	2.72582	-0.341562	-0.531079	-1.00794
HES4	2.4113	1.60186	1.97164	0.451215	0.357828
ISG15	-0.591343	2.34709	0.260361	0.924528	0.641313
AGRN	3.41369	0.120858	1.03218	-0.376283	0.0768087
C1orf159	1.7477	0.951274	1.33329	0.213914	-0.797101
TNFRSF4	-0.991966	0.992044	-0.487966	0.84998	-0.347563
SDF4	-1.2764	0.145095	2.69344	-0.218506	0.240389
B3GALT6	2.3083	1.41825	0.0625296	0.246814	-0.54723
C1QTNF12	0.647897	0.2742	2.11004	0.0409794	0.888694
UBE2J2	-0.263938	-0.390679	1.63811	2.02804	0.473669
SCNN1D	-1.58204	1.00467	1.67005	1.00566	1.22369
ACAP3	2.16577	-0.230992	2.41461	1.289	-0.241964
PUSL1	-0.701758	-0.787079	2.53573	0.0199209	-1.35308
INTS11	-0.955541	-1.28823	2.38589	-0.0293668	0.139076
CPTP	-3.24854	-0.432375	0.96643	0.404415	0.3212
TAS1R3	2.40364	-0.653409	0.377574	-1.14809	1.4252
DVL1	0.838743	-0.927982	1.76227	0.215053	1.55583
MXRA8	-1.29391	2.89804	0.622614	-0.698954	1.10335
AURKAIP1	-2.29546	-1.02597	1.80345	0.14532	-0.177946
CCNL2	3.20771	-0.785889	0.997987	0.930178	-0.0545641
MRPL20	-2.13587	0.434724	2.35536	1.01644	0.527345
ANKRD65	-1.07663	2.78674	-0.209812	0.123835	1.2305
TMEM88B	-0.761322	2.60013	0.0195827	-0.387622	0.0794065
VWA1	-2.56856	1.95147	-0.140849	1.284	0.233254
ATAD3C	-1.71004	-1.55928	-0.690794	0.106162	-0.425833
ATAD3B	-0.280834	-2.43014	1.11095	0.97223	0.033183
ATAD3A	-0.930368	-1.44532	2.21444	0.00261977	-1.98192
TMEM240	-2.27779	0.800513	-0.0679717	1.5986	-0.434666
SSU72	0.267231	-1.51615	0.268321	1.05696	0.82542
FNDC10	-2.96212	1.55664	0.718417	-0.596234	0.672229
MIB2	-3.03551	-1.00288	1.44015	0.535111	0.208505
MMP23B	-1.75906	2.1484	0.346497	-0.0555895	1.68347
CDK11B	-2.75682	-1.09837	0.675756	-0.596913	-0.221718
SLC35E2B	2.96175	-1.45619	0.709147	-0.0271801	-0.347512
CDK11A	2.80165	-1.11604	-0.32569	0.435176	-0.167724
NADK	2.80722	-0.0862437	1.54168	0.383463	-0.439499
GNB1	3.51008	-0.178941	0.346694	0.20019	-0.334646
CALML6	0.452425	0.636425	0.524065	-1.33638	-0.0143849
TMEM52	2.30728	-0.022444	1.06999	-0.252989	-0.262575
CFAP74	-1.60493	-1.31326	-0.119528	0.723498	0.566472
PRKCZ	-3.38857	0.204253	0.564595	-0.196463	-0.762809
FAAP20	0.161236	0.564526	3.00113	0.56518	0.552043
SKI	1.16412	0.834082	-0.376255	-2.70129	0.297181
MORN1	0.395768	-2.38112	0.691147	-1.27043	-0.197236
RER1	1.8056	-2.05144	0.804394	1.20192	-0.560599
PEX10	-0.759642	-0.723208	1.60692	-1.78486	-0.866665
PLCH2	-0.616552	2.03815	0.0491694	-1.76177	-1.2676
PANK4	-3.0912	-0.0670869	1.2934	-0.700678	0.212378
PRXL2B	-0.413331	-0.810515	2.03359	-0.294246	1.5232
MMEL1	-1.14691	1.20052	-0.073327	-0.279006	-0.263144
PRDM16	-3.2623	-1.33518	0.0120427	-0.484421	0.38314
ARHGEF16	-2.00146	2.66447	0.283871	0.084901	0.222197
MEGF6	2.78466	2.11623	0.608546	0.00191719	0.0634313
TPRG1L	3.25973	0.99228	0.0244701	-0.320051	0.0268387
WRAP73	1.5054	-1.74172	-0.860992	1.80446	-0.230071
TP73	-1.09901	0.341634	0.148004	-1.30885	-0.701007
CCDC27	-1.06194	-0.155834	-0.66509	-0.417868	-0.258998
SMIM1	-1.48228	0.523441	0.719517	-1.10963	-0.731775
LRRC47	-2.95541	-1.28119	0.894579	-0.529744	0.0178656
CEP104	1.98274	-1.77535	1.61686	-1.48044	-0.836425
DFFB	2.40449	0.135607	1.83011	0.476017	0.176934
C1orf174	-0.0141379	1.50778	-1.00454	-0.345143	1.09985
AJAP1	-1.03308	-0.514921	0.0516287	0.434852	0.792983
NPHP4	2.03663	-0.807193	0.347973	-0.332389	0.0430487
KCNAB2	-1.11837	2.12864	-0.702656	-1.1087	0.615744
CHD5	2.71819	0.910278	0.859509	0.0195398	0.466808
RPL22	2.75632	-1.76109	-0.535361	0.849719	0.364214
RNF207	-2.24384	0.0980037	1.87296	1.85909	-0.487615
ICMT	-0.183632	-2.57071	-0.747461	1.92071	-0.348149
GPR153	-0.214202	-0.378817	2.49417	0.672955	0.169922
ACOT7	3.43646	0.692355	0.664493	0.0240747	-0.123173
HES2	1.78445	0.401352	-1.21298	0.00683711	0.260045
ESPN	-0.526638	0.889505	-1.19727	-0.344913	-0.0816101
TNFRSF25	3.08284	1.11949	0.872804	1.02826	-0.479052
PLEKHG5	2.99138	1.62781	0.762196	0.410534	0.150726
NOL9	1.20853	-1.4083	-0.0196886	-0.685815	-0.906874
TAS1R1	-0.902102	-1.51138	1.14417	0.37833	0.375466
ZBTB48	2.09027	-1.98284	1.13199	0.729509	-0.818344
KLHL21	1.6924	-0.193453	1.78472	-1.56132	0.142024
PHF13	-0.197293	-0.122155	1.4438	-0.762438	2.13123
THAP3	-0.831678	0.392811	2.00552	-1.07603	0.610086
DNAJC11	-0.704433	-2.63132	-0.0432187	-0.35736	0.382389
CAMTA1	-2.25521	2.03325	-0.0479924	0.532462	0.548944
VAMP3	3.0866	0.255939	-0.860605	0.798375	0.362465
PER3	-2.874	-1.25387	0.888691	0.0833543	0.662157
UTS2	-0.193983	-0.0131616	-1.10595	-0.345828	-1.41177
TNFRSF9	1.67425	2.65487	-0.134597	0.891457	0.542187
PARK7	-1.61021	-0.313063	1.00683	2.67721	0.697364
ERRFI1	3.46457	0.749008	-0.0414693	0.1368	-0.275593
SLC45A1	1.49817	-0.328745	-0.0104328	0.143024	-1.55783
RERE	-1.47842	2.21852	1.46997	-1.72417	0.197983
ENO1	-3.32794	0.178767	1.15216	0.411108	-0.253623
SLC2A5	0.967127	1.36143	2.3061	-0.290987	0.727086
GPR157	-1.56378	-2.45006	0.727805	0.64178	0.0913034
H6PD	-2.44395	0.00557082	0.685694	-2.17304	0.765982
SPSB1	2.511	2.27536	0.267044	-0.0346174	-0.290788
SLC25A33	-0.916434	-1.218	0.238457	0.738256	-0.928381
TMEM201	-2.3298	-1.19181	0.889649	-1.34452	-0.242133
PIK3CD	0.796213	2.24	-1.49368	-0.758423	-1.57016
CLSTN1	-2.91511	-0.25615	0.795091	-1.39473	0.506038
CTNNBIP1	1.2566	-0.474122	1.97688	-1.81487	-0.243709
LZIC	0.5042	-2.56987	-1.30054	-0.0647127	0.490364
NMNAT1	-2.62217	-1.67753	-0.142576	0.622694	0.524232
RBP7	-2.17094	1.28226	-1.27087	-0.534141	0.665311
UBE4B	-2.27321	-1.36312	-0.558101	-1.65938	0.56768
KIF1B	-0.689432	-3.19232	-0.959034	-0.920553	-0.195607
PGD	1.30231	-3.0633	1.114	-0.115119	-0.185139
CENPS-CORT	0.778387	-0.292911	-0.930797	-0.49944	1.10585
CENPS	1.58713	-0.357219	0.335443	0.275812	0.464938
CORT	1.29989	-0.631206	-0.614295	-0.654908	0.41277
DFFA	1.66674	-1.85301	-0.612505	0.0703154	-1.18782
PEX14	-2.56082	-0.90919	0.80454	-1.33902	1.35297
CASZ1	-3.28108	-0.777021	0.935749	-0.438843	-0.641674
C1orf127	-0.861964	0.675375	2.14775	-0.125142	-0.450861
TARDBP	-0.619242	-1.92585	-0.888396	2.47665	0.646257
MASP2	0.700042	-2.52184	-1.58971	-1.0312	-1.01199
SRM	0.954472	0.962022	2.12826	0.229789	-0.174209
EXOSC10	1.82325	-0.528513	1.09709	2.42998	-0.606223
MTOR	1.13359	-3.06884	1.20848	-0.58722	-0.546176
ANGPTL7	-1.19698	2.9746	-0.363508	0.10435	-0.689839
UBIAD1	0.194241	-1.96028	0.628598	-0.772285	-0.478724
DISP3	2.81216	1.24753	-0.721175	-0.135557	-0.138532
FBXO2	2.26707	1.98076	1.20921	-0.153553	0.499704
FBXO44	0.876787	-2.11618	1.186	1.25807	-0.22971
FBXO6	0.339722	0.998197	0.151451	1.08312	1.81069
MAD2L2	1.27829	-1.05228	1.83975	0.268288	-0.0585205
DRAXIN	2.5398	-0.098252	1.42916	-0.975764	0.604908
AGTRAP	1.77821	-0.31348	2.12715	1.10847	0.822718
MTHFR	-3.34885	-1.04745	0.641187	-0.23976	0.0741475
CLCN6	-1.01109	-3.16034	0.617441	-0.232586	0.0263045
NPPA	-3.45269	0.942418	-0.0158599	0.403587	-0.0162336
NPPB	-2.9308	1.72749	-0.341981	0.477335	-0.618462
KIAA2013	-1.44932	-0.370397	2.20791	1.48834	-0.767152
PLOD1	3.47038	0.136642	0.918441	-0.123619	0.115153
MFN2	-3.25034	-0.481189	0.736624	-0.550925	-0.0508966
MIIP	3.17599	0.550962	1.14749	0.310647	0.0962637
TNFRSF8	2.32332	0.0068822	-0.0931879	-0.00926582	0.660048
TNFRSF1B	1.84588	2.6758	-0.376846	-0.718985	-0.416709
VPS13D	-1.52726	-2.72544	0.310969	-1.30425	-1.09023
DHRS3	2.92199	0.831383	0.0984867	-0.0431636	0.724383
LRRC38	-0.539719	1.9587	-0.281036	0.836915	-1.1033
PDPN	2.46747	2.37382	-0.0619297	-0.342926	-0.141564
PRDM2	2.40396	-0.745316	-0.40455	-0.664662	0.387393
KAZN	0.338677	2.55005	1.29064	-1.85996	-0.14588
TMEM51	-1.42207	-1.64567	0.972178	0.360093	-1.19414
FHAD1	-1.41305	-0.929657	-1.45296	-1.29613	-0.260363
EFHD2	-2.63459	-1.16426	1.04695	0.876215	-0.24545
CELA2B	-1.26747	-1.28653	0.826252	0.386792	-0.826167
CASP9	0.263824	-2.38783	1.23836	0.687817	1.51493
DNAJC16	1.49154	-2.81445	0.0647269	0.853099	0.164533
AGMAT	2.43195	1.09538	0.877399	0.0777663	0.304867
DDI2	0.502302	-3.20551	0.184793	-0.521427	-0.484839
PLEKHM2	-2.83828	-0.424873	1.98589	-0.317112	-0.0700371
SLC25A34	0.0474303	-0.0894726	1.95667	0.321936	-1.1602
TMEM82	2.18108	0.312831	2.5148	-1.00292	0.390958
FBLIM1	3.5028	0.572326	0.422234	-0.322369	-0.0807408
UQCRHL	-1.74794	-1.53688	0.499809	1.62304	-0.25865
SPEN	0.782667	-2.45909	0.554834	-2.27917	-0.206027
ZBTB17	-1.58331	-2.00925	1.24375	-0.531269	1.00148
HSPB7	-3.35822	-1.09764	0.145682	0.0460752	-0.190888
CLCNKA	-0.234929	-2.35426	-0.278442	-0.927185	0.862401
CLCNKB	-2.73993	1.27279	0.760166	0.722943	-0.325151
FAM131C	-3.09007	-1.18664	0.366817	0.195418	-0.0468679
EPHA2	3.06172	0.947031	0.547435	-0.505096	0.848113
ARHGEF19	1.57931	0.347411	1.61296	0.147173	0.912516
CPLANE2	-2.87107	0.0360247	0.872276	0.979724	-0.164023
FBXO42	0.985716	-1.1175	0.683909	0.414075	1.10716
SZRD1	2.96772	-0.806277	0.0656173	0.115786	1.13687
SPATA21	-1.20502	-0.205365	0.602645	0.436714	-1.73034
NECAP2	3.31451	0.211408	-0.00362068	0.352558	1.2327
NBPF1	2.79174	-1.99854	0.032891	-0.686967	-0.251715
CROCC	1.39405	-0.343938	2.24627	0.0636367	0.786402
MFAP2	3.47031	-0.0407423	0.831605	0.265184	0.339282
ATP13A2	3.06615	-0.0430098	1.1397	-0.682457	0.784607
SDHB	-3.29375	-1.09048	0.614319	0.448069	0.0218727
PADI2	-2.29885	0.403489	0.757604	-0.531354	-1.21123
PADI1	-0.596617	-0.776254	1.6126	-0.858053	0.277481
RCC2	2.90998	0.363627	0.439359	-0.377884	1.11274
ARHGEF10L	-3.33942	0.402093	0.780902	0.0510434	0.434816
KLHDC7A	-2.7626	1.60829	0.0586187	-1.0566	-0.0305787
ALDH4A1	-2.85282	0.370203	0.633723	-1.62732	0.351632
IFFO2	3.34046	0.929017	-0.106279	-0.4256	0.088692
UBR4	1.14132	-3.00471	0.77365	-1.2974	-0.151371
EMC1	1.67386	-2.29098	1.60373	-0.689936	-0.648322
MRTO4	0.98105	-1.62676	1.63082	-0.458011	1.31483
AKR7A3	0.724826	-0.213723	0.893325	0.191636	-0.731632
AKR7A2	2.24131	-1.27549	1.47252	-0.541803	-1.08808
SLC66A1	1.3414	-0.430959	2.7017	0.132882	1.2652
CAPZB	-1.50254	0.264514	1.9619	0.814863	-0.30694
MICOS10	0.797804	-1.77231	-0.0170538	1.62475	-0.598707
NBL1	3.19117	0.938564	0.434294	0.815358	0.729846
TMCO4	-0.1345	2.92848	-0.173795	-0.402016	1.40537
OTUD3	2.62783	-1.81476	-0.594826	-0.965409	-0.801513
PLA2G5	-1.10894	2.251	0.259005	0.938103	0.938854
PLA2G2C	-0.821568	0.307115	-1.41219	-1.25945	-0.545883
UBXN10	-1.52498	0.524398	-0.189566	-1.53338	1.25265
VWA5B1	-1.27474	-0.0376864	-0.49353	-0.284626	-0.0512237
CAMK2N1	3.28729	0.593671	-0.0166066	-0.0899562	0.378214
MUL1	-2.01078	-2.61894	-0.366367	-0.00115402	0.186735
FAM43B	-1.06726	0.283559	-1.08678	-2.30191	1.69503
CDA	-0.301642	-0.853385	1.70117	0.407375	0.257249
PINK1	-3.10281	1.0519	1.06517	0.490541	-0.366947
DDOST	3.30171	-0.0982875	1.30586	0.279725	-0.117617
KIF17	3.23522	0.227002	0.61376	-0.367785	-0.215598
SH2D5	0.663323	1.52504	1.12731	0.976591	-2.08063
HP1BP3	2.53082	-0.139569	-2.04096	-0.152119	-0.394609
EIF4G3	1.64647	-1.28297	0.234967	-2.07534	-0.9545
ECE1	3.53255	0.483948	0.431116	-0.214869	0.0139009
NBPF3	0.795048	-0.444759	0.748881	-0.458104	1.82835
ALPL	3.3338	0.921981	-0.527976	0.116183	-0.167117
RAP1GAP	-2.67804	1.2771	1.29876	0.532903	-0.287576
USP48	2.1391	0.920853	-1.92439	0.426722	1.45488
LDLRAD2	3.17783	0.381417	0.127227	0.538468	0.499139
HSPG2	2.7684	0.976046	0.810335	-1.68355	-0.345559
CDC42	2.81884	0.792454	-0.94572	1.80056	0.163552
WNT4	1.40708	2.43714	-1.36639	0.330608	-1.084
ZBTB40	-0.0582965	-3.16628	0.441417	-1.49306	-0.424659
EPHA8	-1.25286	1.56078	-0.83825	-1.60256	0.470156
EPHB2	3.19648	-0.0679489	0.651507	-1.24448	0.257582
TEX46	0.236647	0.467263	-0.949312	1.01372	0.336734
KDM1A	2.03862	-2.29108	1.1762	0.601822	0.127425
LUZP1	-2.1472	0.00396185	-0.376414	-2.24681	0.0423579
HTR1D	3.00501	-0.0630653	-0.912847	0.36594	-0.389567
HNRNPR	-0.952169	-2.56901	-0.266697	-1.29773	0.544407
ZNF436	-1.46229	0.297079	0.0150621	-1.37939	1.58251
TCEA3	-3.56153	-0.238816	0.00693441	-0.230043	0.097329
ASAP3	0.51484	2.15475	-0.238982	-0.04506	0.313242
E2F2	-2.50613	-0.463023	0.386054	0.273368	-0.13655
ID3	-2.1496	2.09976	0.777254	-0.732522	0.28962
RPL11	-0.0304436	-1.40091	1.72094	2.37736	-0.242277
ELOA	-0.693441	-0.319664	-1.64213	-2.44385	0.393865
PITHD1	-0.00716775	-1.53994	-0.280031	0.632416	-0.172292
LYPLA2	3.0725	0.85479	0.656486	0.209029	0.420238
GALE	-0.968747	2.26372	0.587011	0.712436	-0.363796
HMGCL	2.04254	-2.4591	0.141843	-0.172273	0.174015
FUCA1	3.12487	0.751116	0.296355	-0.640354	0.602932
PNRC2	1.2747	-2.06672	-0.97221	0.461047	0.269205
SRSF10	-2.33314	-1.79581	-1.36581	0.788824	0.0995973
MYOM3	-2.13639	2.73134	-0.516676	0.288456	0.270622
IL22RA1	-0.88152	-0.768377	1.07649	0.685151	1.18028
IFNLR1	-2.77486	0.067703	-0.149716	1.26472	-0.995902
GRHL3	1.20116	0.482324	1.01007	-1.20855	0.131133
STPG1	1.24205	2.27109	-0.364616	0.565871	0.562697
NIPAL3	0.129889	3.47144	-0.480297	-0.409526	-0.382239
RCAN3	0.688666	1.8262	-0.811411	0.609578	-1.57156
NCMAP	1.47115	0.225983	1.75983	-0.680213	0.804409
SRRM1	-2.15953	-1.92489	-0.268835	-0.117317	-0.0111228
CLIC4	3.27471	-1.33741	-0.519635	0.169061	0.214384
RUNX3	1.26876	-0.570253	0.240007	-0.301087	1.66296
SYF2	-0.634354	1.1936	-0.861194	-1.32473	0.4338
RSRP1	2.96466	-1.01908	0.298457	1.33688	0.0469
RHD	-1.52012	0.131094	-0.350649	1.39611	-0.463614
TMEM50A	2.13052	1.70238	-1.34053	1.24109	0.547914
RHCE	-1.39991	-1.07725	0.335402	-0.29448	0.0214946
MACO1	2.2704	-1.39378	0.302469	-0.961864	0.0847787
LDLRAP1	-2.90719	1.01548	0.283042	-0.366876	0.175395
MAN1C1	-2.46555	-2.49848	0.567987	-0.480009	0.256795
SELENON	2.51126	0.365815	2.13665	-1.22056	0.504216
MTFR1L	-3.06814	-1.66486	0.339379	0.209829	-0.158232
AUNIP	-2.41264	0.302448	-1.63712	-0.369375	-1.53798
PAQR7	2.7189	1.34367	0.470396	0.00176658	-0.0922969
STMN1	3.53349	0.46658	0.160345	0.380136	0.0891395
PAFAH2	3.52031	0.342032	-0.123889	-0.105156	0.104982
EXTL1	3.5087	0.546602	0.559124	0.114154	-0.14525
SLC30A2	0.27538	-2.54936	0.124866	-1.11753	-0.166195
TRIM63	-3.50562	-0.128751	0.181568	0.719066	0.0220732
PDIK1L	-1.03345	-1.11537	-2.50664	-0.229831	0.494864
FAM110D	0.114232	0.823479	-0.31767	-1.32531	0.434441
ZNF593OS	-0.223508	-0.255943	0.627238	-0.0484798	1.77902
CNKSR1	0.884234	2.94566	0.37853	0.629035	0.616408
CEP85	-2.60622	-1.54724	0.836663	-1.23224	-0.470748
SH3BGRL3	2.71223	2.1565	0.61562	0.21804	-0.182298
UBXN11	-1.82802	0.181818	2.06625	1.03822	0.400173
CRYBG2	-0.680608	1.70522	0.20762	0.857331	1.94007
LIN28A	1.48136	0.232389	1.68902	-0.665647	-0.19918
DHDDS	2.15151	-2.12085	0.476856	-0.228606	-0.354616
HMGN2	-3.42218	-0.561396	0.528143	0.233335	0.599609
RPS6KA1	0.116389	0.756462	1.46926	-0.549376	-0.605666
ARID1A	-2.54024	-1.63051	1.36162	-1.17705	0.394264
PIGV	1.18066	-1.31454	0.701993	1.44259	-1.19413
ZDHHC18	2.01347	-1.74685	0.349074	-0.147244	0.339195
SFN	0.657642	1.86444	0.789059	0.490072	0.0552579
GPN2	-0.312546	-2.1184	-0.78779	1.25441	1.13269
GPATCH3	-2.50647	0.39777	0.465866	-0.717906	-0.885577
NUDC	0.163112	-1.55998	1.12273	-0.686462	-1.77834
KDF1	1.14723	0.0680943	0.392725	-0.178939	-2.10443
TRNP1	0.714274	2.45148	-1.67432	-0.31001	-0.941114
TENT5B	0.0818838	2.68523	0.695202	-0.340987	-1.45933
SLC9A1	-2.53941	1.93016	-0.0608321	-0.351573	-0.919753
WDTC1	-3.3237	0.701076	0.504679	-0.285494	-0.637452
TMEM222	-0.0642212	-0.816871	2.10447	-1.38671	-0.723828
SYTL1	-0.946269	1.63032	1.68672	-0.137691	0.324765
MAP3K6	0.602464	2.56211	0.928805	-0.591572	-1.20885
GPR3	-1.04556	1.38158	0.337212	-1.24913	0.797748
WASF2	-3.41031	-0.107213	0.39776	-0.586821	-0.0849412
AHDC1	-3.35218	-0.41343	0.724298	-0.828199	0.0165139
FGR	-1.12153	-0.175045	0.274056	-0.860614	-1.42591
IFI6	-2.91149	0.836937	-1.14327	0.423888	0.771415
FAM76A	0.00798317	-1.16761	-0.113788	1.15633	0.552797
STX12	2.66697	-0.198354	-2.05345	0.224854	-0.449756
PPP1R8	1.18186	-1.25947	-2.00751	0.230582	1.4868
THEMIS2	1.21594	0.307318	2.04603	-0.682016	0.595805
RPA2	-2.90802	-0.921835	-0.158932	1.54783	-0.476266
SMPDL3B	0.834618	-2.58244	0.941367	-0.379854	-0.85328
XKR8	0.544533	0.0482634	1.37309	-1.41638	0.895199
EYA3	-0.372862	-3.15973	-0.526464	0.397429	0.838
PTAFR	-1.36463	-0.648122	0.214527	-0.753669	1.63331
DNAJC8	-0.435748	0.0413707	0.820256	0.0964617	1.62223
ATP5IF1	-3.19871	0.454253	0.0269934	1.27644	-0.0382059
SESN2	2.93621	-1.15714	0.58517	-0.762502	0.294453
MED18	-0.878823	0.193516	0.137806	-1.78269	1.33813
PHACTR4	-2.77113	1.32569	-0.177833	1.46229	-0.94178
RCC1	2.58869	-1.95881	0.726459	-0.324233	-0.714796
TRNAU1AP	2.43132	0.310872	0.487175	0.472653	1.67422
TAF12	0.499088	-1.23842	1.04144	0.0774988	0.383605
RAB42	-1.30627	1.93654	0.83887	1.77063	-0.611955
GMEB1	2.47996	-0.244728	-0.708492	-1.01269	0.0550052
YTHDF2	2.78749	-1.20728	0.399253	-0.222001	-0.653552
OPRD1	0.676539	0.446374	-1.1939	-0.00572566	-0.109517
EPB41	2.98994	-1.69367	0.111356	-0.602545	0.28652
TMEM200B	3.45461	-0.0822657	0.291941	-0.0952257	0.319249
SRSF4	0.644206	-2.29805	1.29947	0.263296	0.59811
MECR	1.13552	1.00143	0.101776	-0.927331	0.130754
PTPRU	3.24099	1.05892	0.344171	-0.328489	0.214041
MATN1	1.82075	1.46056	-1.24497	0.0871327	-0.757374
LAPTM5	1.77657	-0.184967	-2.64833	1.05713	0.624871
SDC3	-2.8927	-0.235705	1.48015	-0.734644	-0.158723
PUM1	0.792957	-2.10244	-0.113885	-2.29234	1.07421
NKAIN1	3.15943	-0.275725	0.882859	-0.0543347	0.364245
SNRNP40	1.79075	-1.08556	1.62386	-0.105626	-0.30232
ZCCHC17	-1.98239	1.43255	1.32282	0.781741	-0.0704018
FABP3	-3.57164	0.334893	-0.141152	0.300521	-0.00804762
SERINC2	2.63514	2.04202	0.71814	0.504351	0.944611
TINAGL1	-1.19685	3.31714	-0.226337	-0.0561701	-0.342176
HCRTR1	1.25896	1.23642	-1.17299	0.577078	-0.866692
PEF1	-2.00523	2.20567	1.64163	0.421	0.179167
COL16A1	2.16644	2.6083	0.774036	0.614181	0.0624958
ADGRB2	0.00948122	-0.0568792	2.88517	-1.76562	0.208954
SPOCD1	3.45126	-0.129736	0.145601	-0.454536	-0.515123
PTP4A2	-1.91092	-1.1551	-1.69118	1.54546	-0.486443
KHDRBS1	0.626894	-2.2813	0.766312	1.09599	1.35455
TMEM39B	0.447663	0.31485	1.38781	-0.404905	1.1741
KPNA6	-1.87351	-1.89132	0.362555	-1.22927	-0.995645
TXLNA	1.11414	-2.6524	1.32565	-0.355644	0.351218
CCDC28B	-1.1679	-0.95252	2.12694	-0.210197	0.391138
IQCC	1.63098	0.0332028	0.357915	0.866557	1.04861
DCDC2B	1.3895	-1.73297	1.3154	1.12144	-1.04046
TMEM234	-0.19848	2.22211	1.37023	2.13363	0.199486
EIF3I	0.174684	-1.31139	2.11361	0.675694	-0.564857
FAM167B	1.03019	-0.322374	-0.826738	0.509215	-0.64998
HDAC1	2.0901	-2.17685	-0.651321	0.141693	1.03584
MARCKSL1	3.49864	0.178937	0.645937	0.290513	0.149369
TSSK3	0.470641	-0.751715	0.325411	-1.88578	-0.274401
FAM229A	1.77197	-0.178324	0.938971	0.763124	0.519389
BSDC1	2.22326	2.15584	0.143029	-1.09912	0.0435476
ZBTB8B	-1.72953	-1.00972	0.13504	0.221963	1.16851
ZBTB8A	3.23635	0.0122277	-0.245312	0.859958	0.478614
ZBTB8OS	-0.607766	-1.14192	-1.48585	1.09555	1.55034
RBBP4	-2.60131	-1.10774	-0.907673	0.586263	1.04503
SYNC	-1.37	-1.75744	2.14073	-1.15308	0.535159
KIAA1522	0.501024	2.81866	0.419624	-1.65424	-0.271357
YARS1	2.08198	-2.57703	0.916616	-0.398088	0.237277
S100PBP	2.42764	-1.72844	-0.403649	-0.127956	1.26088
FNDC5	-1.84781	-2.71746	0.39002	0.97919	-0.231332
HPCA	0.287014	-0.586334	-2.10092	-0.890361	-0.33825
TMEM54	-0.425852	2.72264	0.779672	1.34554	1.57081
RNF19B	2.03036	0.133613	0.219305	1.78589	-0.342067
AK2	-1.07142	-2.7568	-0.19671	1.43734	0.242856
AZIN2	0.0608583	0.544011	1.13353	1.98983	-1.70035
TRIM62	-1.13555	2.22975	0.944827	-0.741037	0.711236
ZNF362	-1.31794	0.908734	1.28727	-0.0896666	0.124738
A3GALT2	1.44897	0.243665	1.71188	-0.723087	0.80962
PHC2	-0.44247	-0.329709	2.62323	-0.156561	-1.44054
ZSCAN20	2.67718	-1.66044	-0.162318	-0.545795	-1.26049
CSMD2	2.96439	0.928774	-0.0928075	-0.576866	-1.1661
SMIM12	0.77706	0.75669	0.255435	1.6701	-0.981663
GJB5	-1.21521	-0.233541	-0.384907	-0.278731	2.27475
GJB3	-0.596304	1.68219	0.119557	0.910311	1.93094
GJA4	3.49218	0.238106	0.451425	-0.222665	0.300203
DLGAP3	3.28829	0.161045	-0.599123	0.645394	0.025174
ENSG00000284773	1.28604	-0.0182255	-2.05437	-0.0227899	-1.03466
ZMYM6	2.58218	-0.155167	-1.87844	0.626937	-0.613766
ZMYM1	1.02644	-1.29326	-2.35276	1.04561	0.303391
SFPQ	-0.54399	-3.17979	-1.07159	0.480628	0.773583
ZMYM4	-0.605973	-2.06157	-1.62469	-1.40366	-1.02169
KIAA0319L	-0.34848	-3.07561	1.42683	-0.48554	0.287889
NCDN	-1.52403	-0.317217	2.38528	-0.873954	-0.300937
TFAP2E	1.44204	-0.628243	2.36602	-0.772127	-0.108577
PSMB2	2.25618	1.29867	-1.15065	0.984493	1.02511
C1orf216	2.76008	0.667316	0.220152	-0.818887	0.77313
CLSPN	-2.59445	-1.94005	-0.879798	-0.83267	-0.123967
AGO4	-2.08011	1.27852	-1.8263	-1.32313	-0.170987
AGO1	0.70381	-1.32082	-0.0579696	-0.877745	-1.07483
AGO3	2.74387	-2.04399	-0.197199	-0.0144093	0.275034
TEKT2	-1.95955	1.92807	-0.106809	1.03322	0.911781
ADPRS	-1.08151	-0.500807	-1.10365	-0.158943	1.50557
COL8A2	-0.607394	1.6605	-1.40815	-0.623382	0.589911
TRAPPC3	2.69384	-1.46582	-0.645889	0.76612	0.67149
MAP7D1	-2.64451	-0.0943856	2.18023	-0.215413	-0.182518
THRAP3	-3.02843	0.494722	0.752812	-0.723961	-0.299903
SH3D21	-2.27324	2.13304	0.295092	1.10647	0.79705
STK40	-1.4497	1.53876	0.878933	-1.32743	0.134931
LSM10	0.2757	0.286863	1.33845	1.46354	0.179555
OSCP1	-1.87517	-1.45138	0.255963	-0.457727	-0.554099
MRPS15	-2.96602	-0.650428	0.97952	0.948177	-0.263419
CSF3R	-1.09516	-0.00265788	0.786776	0.75298	0.989153
ZC3H12A	0.9252	1.43406	-0.194803	-0.893535	-0.818952
MEAF6	1.50709	0.0629452	-0.680425	0.0878113	-0.0364946
SNIP1	1.43758	-2.22593	0.80086	1.48094	0.250514
DNALI1	-2.27319	0.821698	-0.837734	-0.645229	1.5161
GNL2	1.7562	-0.998348	0.612763	-1.46937	0.762464
C1orf109	0.614326	-1.17713	-0.399938	1.03261	0.468351
CDCA8	-3.35031	-0.39764	-0.113118	-0.522637	-0.248922
EPHA10	-0.465236	2.28516	1.2268	-0.20261	0.605982
MANEAL	2.20567	1.26855	-0.541782	-1.72047	0.486556
YRDC	2.28621	-0.626543	-0.0522756	0.84454	0.495603
C1orf122	-3.09024	0.323291	1.48486	0.173289	0.0263229
MTF1	1.19204	-1.43953	-0.678436	-0.649659	-1.6802
INPP5B	-0.166935	-0.454033	-1.00133	-1.88848	1.57899
SF3A3	0.344665	-1.91981	-0.790483	2.15769	-0.609653
FHL3	2.89469	0.0317412	1.11433	0.0478075	-1.56486
UTP11	0.612886	-0.784222	1.90476	1.09974	0.426757
POU3F1	-1.6439	1.46095	1.54348	-1.29835	-1.36618
RRAGC	3.42718	0.157527	0.362387	0.80178	0.144966
MYCBP	2.80858	-0.142079	-0.201511	0.208669	-0.22688
ENSG00000274944	-1.35896	-0.641079	0.359079	0.345431	-0.649827
GJA9	0.436261	-1.06482	0.502426	1.64031	1.05229
RHBDL2	2.30024	-0.00667511	1.13176	-0.583413	-0.289554
AKIRIN1	2.97875	-0.594023	-1.13128	0.977512	0.473571
NDUFS5	-2.40969	-0.460683	0.958385	1.94201	0.220964
MACF1	0.389485	-1.21563	-0.838987	-2.88739	-1.1287
BMP8A	2.3707	-1.04671	0.0533107	0.615461	0.489328
PABPC4	0.440077	-2.99601	1.09859	0.785253	0.453512
HEYL	3.51771	0.356576	0.313276	-0.301573	0.157526
NT5C1A	-0.998168	0.624733	2.02257	-1.11568	-0.287887
HPCAL4	-1.48808	-0.914688	0.458961	0.548633	-1.46732
PPIE	-0.404046	-2.05013	0.662106	2.05432	0.569516
BMP8B	-2.01601	-0.926064	0.166233	-0.15491	1.44615
OXCT2	2.91572	0.173442	1.19679	-0.492137	0.470791
TRIT1	0.487465	-0.727114	0.390605	1.78885	-1.37668
MYCL	0.962514	2.90265	-0.373903	-0.186152	-0.216497
MFSD2A	0.188659	2.51669	-0.477513	0.172344	1.02504
CAP1	3.37122	1.22047	-0.0124246	0.209609	-0.207392
PPT1	2.55931	-1.35694	-0.34597	-0.395137	-1.20118
RLF	-1.13654	-2.69321	-1.30409	0.0641758	-0.100782
TMCO2	-0.888737	-0.565633	-0.160574	0.443183	0.91207
ZMPSTE24	3.13073	-0.799421	-1.37329	-0.111201	-0.223894
COL9A2	-2.6832	-0.459769	0.626356	0.657644	0.0567022
SMAP2	-0.259432	-3.10867	0.491095	0.312608	-0.630404
ZFP69B	2.46795	-0.0971838	-1.41109	-1.07543	-0.676644
ZFP69	0.604878	-0.313246	-0.0472325	-1.58767	-1.86502
EXO5	0.68099	-2.85164	-0.0925672	0.572138	0.476906
ZNF684	-1.63572	-1.18533	-0.209601	0.220678	1.95646
RIMS3	3.21451	-0.766145	0.93952	-0.425364	-0.278872
NFYC	-3.43995	-0.326971	0.24543	-0.34558	0.318311
KCNQ4	-1.95415	1.05469	1.89334	0.405873	-0.670761
CITED4	-2.83963	0.389358	1.9478	0.066369	0.356861
CTPS1	2.89987	-0.340349	0.432329	1.2313	-0.329627
SLFNL1	1.89367	-1.67064	0.276708	-1.22827	0.538262
SCMH1	2.70582	0.266157	1.59171	-0.408459	0.968449
FOXO6	1.78226	-0.264756	-1.11495	0.213171	-0.352761
EDN2	0.214768	0.253389	-0.585448	0.903618	1.31933
HIVEP3	3.07695	1.14549	0.216422	-1.08727	0.255048
GUCA2A	-1.10424	-1.33193	0.516715	0.208594	-0.0785119
FOXJ3	-0.667196	-2.45758	-1.76535	-0.672422	1.15741
RIMKLA	-1.52153	-3.09381	-0.386057	-0.122688	-0.0268097
ZMYND12	-1.58767	-0.596666	0.177491	1.17374	1.06043
PPCS	-3.02828	-0.407269	0.452653	0.96374	0.350146
CCDC30	-0.356862	-2.16357	-0.353162	-1.62241	1.27768
PPIH	-1.40054	-1.79536	0.596787	1.57091	1.02901
YBX1	-2.48275	-2.48652	0.224808	0.480609	0.144168
P3H1	3.43156	0.539833	0.581015	0.53533	0.254654
C1orf50	0.673065	-2.72824	-0.238274	-0.0318958	0.174173
TMEM269	-2.09194	-0.915581	0.012716	-0.971619	-1.05631
SVBP	1.01894	1.59128	-0.152387	-0.201029	-0.311375
ERMAP	0.742995	-2.24188	0.993675	1.16804	-0.497999
ZNF691	-0.855092	-0.502833	1.43106	1.13433	1.23371
SLC2A1	2.17181	2.74551	0.478049	-0.0827332	-0.0642641
FAM183A	1.58366	-0.20641	-0.0384688	0.446523	-0.481047
EBNA1BP2	3.06854	-0.898803	0.414882	0.138621	0.248545
CFAP57	-0.406944	0.0328444	-1.6123	-0.401576	0.874571
TMEM125	1.19004	2.19329	-0.395081	-0.0377927	-1.15344
TIE1	1.76425	-0.768481	0.515838	0.0349348	-0.218282
MPL	-0.721809	-0.525811	0.801714	0.273014	-1.74604
CDC20	-3.45525	0.0694754	0.469649	0.236965	0.287574
ELOVL1	2.87655	1.32196	1.47108	0.284799	-0.526116
MED8	2.83504	-1.29363	1.10068	0.35588	0.1767
SZT2	-1.51091	-2.57843	1.41991	-0.740719	-0.36647
PTPRF	3.24486	1.24157	0.664323	-0.181127	-0.328472
KDM4A	3.08579	-0.626108	0.86009	-0.0417862	0.883239
ST3GAL3	-1.00131	-1.62876	0.941077	1.18432	-0.11318
ARTN	-0.996405	-0.389362	0.806863	0.873222	-0.397729
IPO13	2.00119	-1.15434	0.370553	-1.73223	-1.37216
DPH2	2.93103	-0.244852	1.19769	-0.136577	0.576112
ATP6V0B	0.126866	-0.33611	2.77388	1.43959	-0.910723
B4GALT2	0.934551	2.44595	0.611486	-0.29744	1.02474
CCDC24	-0.541584	1.85832	-0.543665	-0.738959	0.63687
SLC6A9	0.330539	2.65021	0.164717	-1.00586	0.766897
DMAP1	-1.11807	0.395119	0.776395	0.894719	0.370288
ERI3	-2.4773	0.263613	0.848417	0.711972	0.270017
RNF220	3.10055	-0.31259	1.22897	0.105545	0.230697
TMEM53	-0.152032	0.27779	2.29641	0.539017	-0.485718
ARMH1	3.02842	-0.748891	0.29965	0.363676	-0.659904
KIF2C	-3.52063	-0.132625	0.444261	-0.198068	-0.0534461
RPS8	-0.929748	-2.22028	1.18874	2.18913	0.640644
BEST4	-1.36284	1.61676	0.119574	-0.317806	1.16803
PLK3	3.34026	0.701606	0.527681	0.726191	0.215209
DYNLT4	3.32719	-0.665698	0.23368	-0.874436	-0.0876364
BTBD19	3.462	0.382879	0.477264	0.0303832	-0.157645
PTCH2	2.81825	-1.35663	1.2085	-0.469887	0.371421
EIF2B3	-1.49821	-0.42374	-0.320501	0.290565	-0.882245
HECTD3	2.21399	-0.723828	2.26978	1.10775	-0.321593
UROD	-2.20334	0.294708	0.67162	0.888838	0.362056
ZSWIM5	-1.57801	-1.38294	0.983675	-1.97209	-1.00067
HPDL	0.916382	-1.48266	1.88845	-0.907784	0.73093
MUTYH	-0.360746	0.787859	1.31599	-0.812618	-0.327806
TOE1	-2.08759	-0.584301	1.23554	1.20436	-1.20703
TESK2	-0.564434	-1.11139	0.237429	0.272453	-0.0486228
CCDC163	1.63578	1.08732	0.861783	0.705028	-0.908599
MMACHC	0.613032	-0.446623	1.25607	2.48891	-0.638359
PRDX1	-3.46737	-0.394077	-0.242847	0.241933	0.367543
AKR1A1	-2.6474	-0.818297	1.64385	0.455728	0.39321
NASP	-3.23216	-1.53854	0.0396099	0.101307	0.118715
CCDC17	2.75209	0.378802	1.47006	-0.0779033	0.353631
GPBP1L1	-1.37973	0.436305	-1.21059	-0.224097	1.45313
TMEM69	0.523783	-2.47287	-0.308957	1.50677	-0.883943
IPP	-0.588098	-0.0859757	-1.06775	-0.283925	0.584729
MAST2	-1.9268	-2.40753	1.11946	-0.411175	0.44688
PIK3R3	-3.22623	-1.55326	-0.176889	-0.0629942	0.215777
TSPAN1	-1.92381	2.4736	-0.289223	0.449368	-1.1068
POMGNT1	-3.09796	1.47101	0.0571368	0.380134	-0.211013
LURAP1	-1.52043	-0.598895	0.132827	1.21418	-1.93614
RAD54L	-3.21272	-0.407	0.676687	0.936855	0.225235
LRRC41	-1.63896	1.80281	1.09792	-0.334147	-0.858865
UQCRH	-3.25992	-1.02283	-0.280681	0.905563	0.401368
NSUN4	-2.27198	-1.93549	1.20646	0.516973	0.669824
FAAH	-1.00929	-0.0271824	2.15607	-0.145257	-0.781647
MKNK1	-0.483919	-0.320118	2.07431	1.48271	-0.2301
MOB3C	-1.20261	-0.124595	0.405192	-0.610325	-0.117231
ATPAF1	-3.36148	0.153067	-0.911057	0.343957	-0.0318041
TEX38	-0.921187	1.63301	0.49867	0.32844	1.08541
EFCAB14	-1.07146	-1.57129	-1.4783	-0.978966	-0.428306
CYP4X1	3.47207	0.12659	0.350649	-0.056236	-0.316865
TAL1	-0.929889	1.45512	0.420734	1.24432	1.74123
STIL	1.83716	-0.477115	1.29619	0.457047	0.341812
CMPK1	3.35292	0.535341	-0.910021	0.594609	0.0393783
FOXE3	-1.19674	1.9536	0.319955	1.57347	1.56535
TRABD2B	-3.20207	0.805358	0.0381155	-0.471067	0.4114
SLC5A9	-2.13962	-1.79073	-0.294501	-0.312226	-0.479614
SPATA6	1.22728	-0.861389	-0.799255	1.11342	1.12181
AGBL4	-3.05345	1.6429	-0.631335	-0.232229	0.172752
BEND5	-2.78168	0.199059	0.198693	0.882425	0.414167
FAF1	-1.83226	-2.16332	0.676941	0.904693	-0.224611
CDKN2C	-2.72378	-1.07986	0.47378	0.616395	-0.209477
RNF11	1.09749	-2.2096	-1.97995	1.38252	-0.00979777
TTC39A	-2.85122	-1.24496	-0.364672	-0.0598069	0.382635
EPS15	-2.52529	2.37044	-0.795605	-0.3244	0.39701
OSBPL9	-3.46905	0.511759	-0.650658	0.0991721	0.0772676
NRDC	-0.59647	-2.42403	-0.801334	-1.77589	1.03464
RAB3B	3.50075	0.786423	-0.0507085	-0.211844	0.0502735
TXNDC12	1.78469	-0.93537	0.446029	-0.682997	0.0453898
KTI12	2.54805	-0.179826	-0.963524	0.881683	0.540723
BTF3L4	3.01462	0.158455	-1.2875	0.147917	-0.799269
ZFYVE9	-0.720186	-1.29996	-1.06521	-2.08456	-0.30688
CC2D1B	1.7695	-0.647883	2.25015	0.123087	-0.461347
ORC1	-2.4403	-1.12228	0.331355	-0.354876	-0.071293
PRPF38A	-1.10382	-2.00742	-1.15248	0.0466332	-0.754266
TUT4	-0.181988	-3.37398	-0.868828	-0.250517	-0.520233
GPX7	-0.25525	2.69027	0.0468046	2.03461	0.437234
SHISAL2A	-1.11893	0.13497	-0.460596	0.389794	2.34642
COA7	0.373804	-2.35968	-0.159456	0.740486	-0.258882
ZYG11B	0.655169	-1.75983	-2.34923	-1.18822	-0.749959
ZYG11A	1.56015	-0.817636	2.05154	-0.283947	-0.634999
ECHDC2	-3.39593	-0.54885	0.674921	0.550917	0.16718
SCP2	-3.32523	-0.47812	-1.06779	0.274845	0.0823234
PODN	-3.07864	1.33762	-0.359524	-0.546583	0.684003
SLC1A7	-1.47842	1.55539	-0.169027	1.8223	0.779329
CPT2	-3.24236	0.207117	0.679538	0.0327856	-0.0136384
CZIB	-2.19699	-2.38126	0.0288435	0.69737	-0.464557
MAGOH	-1.32049	-0.499739	-1.07484	1.59331	-0.667908
LRP8	1.91	-0.335493	-1.74495	-0.320012	-1.78907
GLIS1	1.65918	-0.15379	-1.5736	0.574209	0.182981
NDC1	0.816945	-1.59932	-1.35469	0.472658	-0.687016
YIPF1	1.16425	0.172697	0.504353	-0.229875	-0.0640904
HSPB11	1.99865	0.0240608	0.570925	1.58029	-0.829043
LRRC42	1.2899	1.1886	-0.770153	0.779356	-1.01588
TMEM59	3.02366	0.319875	-0.526562	0.519263	1.04425
TCEANC2	0.831435	-0.720647	-1.78832	-2.21674	0.70954
CYB5RL	1.15407	-2.83173	-0.521699	0.0461419	0.47719
MRPL37	-2.12918	-1.56639	0.31709	-1.31792	-0.15036
SSBP3	3.28425	0.667748	0.101575	-0.346604	0.892592
ACOT11	-2.25709	-2.66633	0.60218	-0.502194	-0.120187
FAM151A	-1.41976	-2.45429	0.488374	0.218374	-0.306654
MROH7	-1.80779	-2.48095	-0.418536	0.767569	-0.49012
MROH7-TTC4	-2.21972	0.0937421	0.386668	1.97018	-0.862724
TTC4	-0.973809	-1.0804	0.287762	-0.0362887	0.108319
PARS2	0.17855	-0.425902	1.51852	1.28622	0.826672
DHCR24	-2.92727	-1.28663	0.310515	0.516859	-0.722236
PCSK9	1.46995	0.244682	1.76685	-0.662691	0.791876
USP24	-0.314717	-2.90198	-1.198	-1.28013	0.0622924
PLPP3	-1.58901	-2.8334	0.758614	-0.366115	0.316491
PRKAA2	-2.8902	0.92799	-1.58528	0.241852	-0.536162
FYB2	-1.67096	0.211311	-1.61149	0.275658	-0.759362
DAB1	3.3204	0.999387	0.360405	-0.408535	-0.122863
OMA1	-1.61944	-0.87103	-1.75723	-0.549898	1.47055
TACSTD2	0.0893118	-1.02988	1.36469	-0.0431335	0.708918
MYSM1	-0.194456	-3.16539	-1.42258	-0.194299	-0.256876
JUN	-2.60161	1.54128	-0.233141	0.295747	0.514633
FGGY	-2.93369	0.0438531	0.10464	-0.539843	1.25692
HOOK1	-2.64008	-1.50213	-1.09696	-0.472268	-0.524051
CYP2J2	-3.26587	0.849113	-0.883983	0.41421	-0.625325
NFIA	2.60369	0.592989	-0.19054	-1.53506	1.4336
TM2D1	1.29475	0.402149	-1.8148	0.261437	1.08965
PATJ	-3.1411	0.970929	-0.16352	-0.739905	-0.0929931
L1TD1	-0.0384626	-1.22161	0.657087	-1.27606	0.103746
KANK4	-2.34032	1.58668	0.395988	0.330069	-0.0973473
USP1	-3.09761	-0.912838	-0.477408	-0.203602	-0.0343402
DOCK7	3.4273	-0.188712	-0.0135485	-0.340701	0.0907619
ANGPTL3	-1.75594	-1.1201	0.400173	0.421273	-0.924017
ATG4C	1.55071	-1.53319	-1.3413	1.38321	0.383515
ALG6	2.44109	0.625593	-1.45257	-0.778017	0.815179
ITGB3BP	-1.78907	-1.32897	0.0248671	1.42695	-0.503352
EFCAB7	-2.81145	-1.14126	0.362353	0.550986	1.07872
PGM1	-3.55292	-0.178913	0.048795	0.433974	0.249201
ROR1	-3.32666	-0.293182	-0.742174	-0.145438	-0.568601
UBE2U	1.14777	1.05656	2.37637	-0.225775	0.163145
CACHD1	2.56888	-2.20603	0.084836	-0.053586	-0.276152
RAVER2	3.15999	-0.730779	-0.240845	0.631769	0.266011
JAK1	-0.552677	-1.4832	-1.29194	-1.98789	-0.751653
AK4	-2.47288	1.43036	-1.59803	-0.313307	0.36447
DNAJC6	-3.52456	-0.221734	-0.320254	-0.382613	-0.262878
LEPROT	-1.49183	0.272352	-2.02356	1.34224	1.62253
LEPR	-2.26189	1.41528	-0.06457	-0.697008	-0.351015
PDE4B	-3.46724	0.755724	-0.259048	-0.261267	0.0701766
SGIP1	-2.94946	1.89057	-0.697134	-0.186491	-0.0135425
DYNLT5	-2.63026	-1.57147	0.488687	-0.542761	0.169544
INSL5	1.63056	-0.0989822	-1.57768	0.728478	-0.706522
DNAI4	-0.760388	-0.374415	0.686766	-0.344104	0.128854
MIER1	2.3513	-0.638144	-2.17924	-0.431419	-0.627778
SLC35D1	1.26948	-1.52946	-1.96001	-0.98042	-0.111339
IL12RB2	0.274172	0.602254	0.300311	0.450449	0.98558
SERBP1	1.01719	-2.86627	-1.4487	0.03133	0.196696
GADD45A	-2.09023	-1.67397	1.12863	1.41215	0.793298
GNG12	3.33545	0.837752	-0.886738	-0.186984	-0.00429393
DIRAS3	-0.788089	-1.92866	0.292474	0.876158	1.28952
WLS	-2.80485	1.45736	-0.456313	0.319464	-0.0239212
RPE65	3.25316	0.470676	0.3514	-0.0594431	0.289976
DEPDC1	-3.46858	-0.70428	-0.167067	-0.0116343	0.00371473
LRRC7	2.85133	0.88504	-1.35469	0.282094	0.425591
LRRC40	1.15066	0.106342	-2.90214	-0.0736641	0.459963
SRSF11	2.11984	-1.44827	-2.1122	0.551701	-0.434456
ANKRD13C	2.34054	-0.724058	-1.75193	-0.60481	0.336764
CTH	0.947778	3.11189	-0.27806	0.28928	0.202564
PTGER3	-3.48666	-0.29538	-0.244316	-0.444766	0.0384674
ZRANB2	1.38069	-2.23377	-1.96037	0.783809	-0.216042
NEGR1	3.34301	-0.342344	-0.599699	0.707723	0.281868
LRRIQ3	1.42456	-2.04316	-0.475999	-0.840799	-0.542555
FPGT-TNNI3K	-1.9426	-0.749219	-1.4538	-0.879677	-0.21474
FPGT	2.49536	-0.381853	-1.79765	1.07793	0.0862724
TNNI3K	-1.82451	-0.714244	-1.16581	0.640783	0.679276
LRRC53	-1.47251	-0.202871	-1.17767	0.45812	0.749413
ERICH3	-0.221319	0.0101993	1.4297	-2.54886	1.02149
CRYZ	-3.44777	0.575378	-0.1433	0.378667	0.212729
TYW3	-2.88341	-0.0174117	-0.961415	-0.0412065	0.0981277
LHX8	-3.4987	0.027553	-0.136083	-0.191225	-0.0206344
SLC44A5	-1.28665	2.67515	-1.41495	0.0314674	-0.132566
ACADM	-3.42894	-0.485505	-0.731642	0.440929	0.302854
RABGGTB	1.17275	-2.66091	-1.62153	0.655527	0.161768
MSH4	-0.661569	-1.00528	-0.620968	0.317033	-1.47523
ST6GALNAC3	3.40413	-0.00675546	-0.247961	0.14778	-0.105664
ST6GALNAC5	2.66392	2.07865	0.0577529	-0.0562318	0.698977
PIGK	-0.828026	0.62143	1.11632	-1.01469	-0.0177879
AK5	0.234985	-0.425618	-1.57999	0.29928	1.39379
ZZZ3	0.413715	-2.21316	-1.51761	0.664023	-0.192793
USP33	0.00284826	-1.82917	-1.82417	0.425291	-0.827865
MIGA1	1.70736	-0.458657	-1.61281	-0.455315	0.330873
NEXN	-1.06002	2.69077	-1.87072	0.540111	-0.467845
FUBP1	-2.06453	-2.55013	-0.723706	-0.490923	0.468292
DNAJB4	-2.97093	0.67198	-1.52903	0.504237	-0.0561679
GIPC2	0.382228	0.809449	1.64816	0.324524	-0.0186372
PTGFR	0.821089	-0.250701	-2.50985	1.02069	0.731573
IFI44L	-0.243551	-1.07625	0.0236441	0.880841	1.01289
IFI44	-1.23934	-0.881088	0.0494642	1.9573	0.465738
ADGRL4	2.18641	2.61912	-0.985605	-0.159921	-0.250541
ADGRL2	2.19349	-2.58349	0.0227383	-0.193475	0.00236001
TTLL7	2.55753	-0.631399	-1.52743	-0.30169	-0.360017
PRKACB	-0.174226	-0.285315	-1.82081	-1.07484	-1.69999
SAMD13	-1.14421	-1.01269	0.366569	-0.137263	0.953412
RPF1	-1.47589	0.232078	0.109882	2.08882	-0.371746
GNG5	-0.0261985	1.87188	1.11354	2.39754	-0.0695221
SPATA1	0.718103	-0.183492	-0.460225	-1.12349	1.02996
CTBS	1.9143	0.085127	-0.751748	-2.07375	0.720771
SSX2IP	-2.59299	-1.62342	-0.181302	0.839136	0.664484
LPAR3	-3.0426	-1.50738	-0.762501	-0.540257	0.0880551
MCOLN2	-1.66681	1.29498	-0.799715	-0.948866	-0.622036
DNAI3	3.30197	-0.956884	0.78604	-0.026681	-0.384899
MCOLN3	2.72402	-1.43728	-0.71944	-0.0872949	-0.435376
SYDE2	-2.94093	-1.29897	-0.232699	-0.365366	-0.151452
C1orf52	-1.04948	-0.652169	0.481298	2.70243	-0.1196
BCL10	2.95689	0.636404	-1.0515	-0.531796	0.148062
DDAH1	2.32326	2.50832	-0.867684	0.240825	-0.340603
CCN1	1.6614	2.98954	-0.295144	0.887806	-0.480453
ZNHIT6	2.57829	0.163497	-1.07682	-0.209144	-0.117405
COL24A1	0.0624485	-0.720614	-1.30705	1.28027	0.33314
ODF2L	3.20123	-0.257724	-1.33025	0.383678	0.409744
CLCA2	-0.230733	0.773577	1.58227	-0.292024	-1.44222
SH3GLB1	1.39771	0.0196347	-2.23824	-0.363267	-0.170185
SELENOF	3.10204	-0.620426	-1.0854	0.395772	0.363164
HS2ST1	2.39222	-1.86238	-1.74742	-0.0636721	0.148518
ENSG00000267561	-1.75325	-0.527805	-0.829083	-1.10609	-0.0229332
LMO4	-3.53223	-0.0938694	-0.3814	0.452742	0.153485
PKN2	1.50007	-2.41453	-1.6035	0.709284	0.306545
GTF2B	-1.28098	-0.637099	-1.86787	0.50049	-0.274735
KYAT3	3.10736	0.193449	-1.058	0.232397	0.292849
RBMXL1	0.998713	-0.949962	-1.42089	-0.207074	1.6719
GBP3	1.10106	3.23334	-0.639266	-0.48934	0.462588
GBP1	0.646543	2.25984	-1.5533	-0.99526	0.80243
GBP2	3.53445	0.177363	0.106559	-0.421761	-0.207031
GBP4	3.55264	0.232898	-0.101571	-0.077504	0.438074
GBP5	0.863031	-0.726743	-1.75888	-1.72665	-0.546241
GBP6	0.777723	-0.50033	-2.04443	-0.256242	0.764487
LRRC8B	3.12321	-0.967926	-0.718937	0.0248157	0.302109
LRRC8C	-2.24247	1.37524	-1.74614	1.08803	-0.33257
LRRC8D	-0.503113	3.29368	-0.18614	0.918234	-0.173307
ZNF326	2.66568	-0.898292	-1.46033	0.532486	0.0160604
ZNF644	3.09751	-0.0249709	-1.33058	-0.873939	0.173037
HFM1	-1.26628	-2.11183	1.58301	0.314651	-0.525089
CDC7	-2.04643	-1.27024	0.943565	-0.949888	-0.731266
TGFBR3	-0.769337	-0.131705	-1.08984	-0.415199	0.428656
BRDT	-1.28812	-0.597582	0.77207	1.32674	0.130386
EPHX4	-0.312904	0.610836	-1.22619	-0.0333735	1.54925
BTBD8	-2.13625	1.96492	-0.688389	-0.577891	0.621381
C1orf146	1.63895	-0.191459	-1.56666	0.592839	0.146638
GLMN	2.48412	-0.436307	-0.280364	1.05658	1.27345
RPAP2	0.630174	-3.17122	-0.513495	-0.776267	-0.401152
GFI1	-0.550045	-0.519969	2.83851	-0.579523	0.0255191
EVI5	3.41752	-0.306672	-0.452154	0.132672	0.358652
RPL5	2.05645	-1.87504	0.145804	1.8559	0.829454
DIPK1A	3.31909	0.524474	-0.388656	0.460751	0.404047
MTF2	2.70513	-1.65657	-0.205872	0.624107	0.108618
TMED5	2.18031	0.256687	-2.64513	0.707684	-0.00148353
CCDC18	-2.46323	-0.696615	-0.751708	0.427	0.327381
DR1	2.68866	-1.60161	-0.791254	0.124482	-0.147463
FNBP1L	3.54566	0.0894743	-0.109804	-0.271811	0.0408949
BCAR3	2.12597	-0.165573	0.211638	-1.47462	-0.397946
DNTTIP2	1.91585	-0.58814	-2.28117	0.413678	-0.554807
GCLM	-2.03491	-0.465424	-0.34057	1.83022	-1.60838
ABCA4	-2.0543	-0.994182	-0.632423	-0.130392	0.683869
ARHGAP29	3.11211	0.214604	-1.24562	-0.375163	0.746339
ABCD3	-3.00932	-0.263779	-1.32096	-1.11397	0.0477805
F3	3.059	0.848555	-0.0726813	0.0878146	0.729397
SLC44A3	2.23957	-0.957774	0.24177	-0.561127	1.24944
CNN3	2.56571	2.45229	-0.044969	0.234433	-0.270522
ALG14	0.542155	-2.21613	0.0764585	-0.734686	2.077
TLCD4	-2.89568	-0.760277	-1.68205	0.626593	0.286844
TLCD4-RWDD3	0.471864	1.92403	-0.475526	1.24214	2.25421
RWDD3	0.283999	0.786099	0.0105146	-0.407221	-2.15437
PTBP2	-2.01577	-0.410259	-1.8187	0.122737	0.846361
DPYD	1.27266	-0.580965	-1.53873	1.22101	-0.0334912
SNX7	1.91536	2.38875	0.0343044	1.32429	-0.1083
PLPPR5	-1.29401	1.75013	0.366613	1.83308	-0.962132
PLPPR4	3.36278	-0.420946	0.410571	-0.547306	0.390171
PALMD	-2.01651	1.20735	-0.0585935	-0.379672	1.42104
FRRS1	2.48352	-1.96864	-0.611324	-0.54622	0.80651
AGL	-2.65113	-1.57114	-1.6748	-0.537815	0.0214491
SLC35A3	1.94968	1.40549	-2.02811	0.614457	0.251265
ENSG00000283761	0.601717	-0.747982	1.90345	-0.571684	0.89105
MFSD14A	0.054905	-1.70252	0.946567	0.213959	1.46856
SASS6	-1.05286	-0.906015	-1.73899	-0.276262	0.657472
TRMT13	0.24642	-1.9678	-0.0982841	0.820755	0.161978
LRRC39	-1.71245	-2.88848	0.241934	0.980456	0.249963
DBT	-2.57364	-1.69078	-1.19667	0.154999	-0.0957929
RTCA	0.0186373	-0.638092	-1.25431	-0.596876	0.755826
CDC14A	-2.60207	0.193043	-0.804649	-0.678441	-0.0471793
GPR88	1.86755	0.0186395	0.253846	-0.38618	0.187729
VCAM1	-3.30405	-1.15742	0.258598	-0.391636	0.639022
EXTL2	2.27352	-0.850108	-0.176306	2.37555	0.123205
SLC30A7	3.49388	-0.131866	-0.490642	0.0189879	-0.126144
DPH5	0.773252	-2.968	-1.61675	0.415071	-0.062881
S1PR1	2.54762	2.18459	-0.873192	0.0234772	0.675914
OLFM3	1.64809	-0.141668	-1.59179	0.667811	-0.68682
COL11A1	3.01917	1.40632	0.164295	-0.147763	-1.19103
RNPC3	-2.3599	-2.10923	-0.346748	0.6882	-0.154461
AMY2B	-2.78476	-1.58941	-0.280441	0.644986	0.486767
AMY2A	-1.55364	0.280342	0.397879	-0.332134	-0.916618
PRMT6	1.18347	-0.905158	-0.145434	-0.702734	1.78574
NTNG1	3.35127	-0.023235	0.710857	-0.242939	-0.000528634
VAV3	3.24903	0.0708578	-0.155842	0.062101	0.562091
SLC25A24	3.35994	-0.157305	-0.598349	-0.477111	-0.235051
FAM102B	0.278684	-0.799705	-1.65092	1.05158	1.37829
HENMT1	0.887233	0.862079	-1.98938	-0.440016	1.56052
PRPF38B	2.59946	-2.06968	-0.389706	-0.521785	0.587845
FNDC7	0.795455	-0.857136	-1.74801	0.496192	0.891827
STXBP3	1.01172	1.92169	-2.31114	0.592001	1.03574
GPSM2	-2.68455	-1.0255	-1.16571	0.180735	-1.04869
CLCC1	-0.832291	-1.98653	-0.929563	2.04586	0.469369
WDR47	1.2003	2.5446	-1.63991	0.0526717	-1.04229
TAF13	2.6676	-0.0546315	-1.54836	1.44532	0.158655
TMEM167B	-1.79035	-1.60008	-1.30019	1.79234	-0.522912
C1orf194	-1.4183	0.436742	-0.691123	-1.34231	-0.526094
ELAPOR1	-0.0258286	0.671224	-1.9911	1.7234	-0.73935
SARS1	2.07249	-1.51568	1.19436	0.901682	0.247412
CELSR2	-1.1381	0.688962	1.36174	-2.42752	-0.917879
PSRC1	-2.71625	0.686624	1.12618	0.0218366	1.27407
MYBPHL	1.57221	0.986623	1.43765	1.30962	1.22537
SORT1	1.18375	3.03169	-0.649124	-0.0280388	-0.506321
PSMA5	1.9932	-1.06288	1.09561	0.650055	-0.367909
SYPL2	-2.00526	-2.23682	1.26538	0.126187	0.289709
ATXN7L2	2.49595	-0.74921	0.353986	0.924114	0.73678
CYB561D1	3.02342	0.193005	-0.0633286	-0.486432	0.223101
AMIGO1	-1.79269	2.55215	-0.0592279	-0.924505	0.60042
GPR61	-0.156084	-2.26453	2.12176	0.300703	0.30563
GNAI3	3.36323	-0.46546	-0.305239	0.961866	-0.247775
GNAT2	1.4828	-2.0547	0.555612	-0.766564	-1.17563
AMPD2	3.38495	0.0458139	1.08639	0.443832	0.18683
GSTM4	-3.56527	-0.242135	0.0455923	-0.120103	0.0842989
GSTM2	-1.43545	-2.69884	0.827018	0.20895	0.769855
GSTM1	-1.80513	2.29342	-0.558345	-1.2674	0.436459
GSTM3	-1.69591	0.895973	0.626742	1.2624	1.24482
CSF1	2.52216	-1.93661	1.41924	-0.14065	-0.109976
AHCYL1	0.655947	-3.37995	-0.246147	0.0871268	-0.312715
STRIP1	2.02766	-1.38931	1.33262	0.567599	0.999065
ALX3	-0.222023	-2.1106	-0.837881	0.763505	-0.323896
SLC6A17	3.43299	-0.540565	0.0892813	0.0362108	0.19178
KCNC4	-0.490176	2.5915	-0.560775	-1.54675	0.351786
RBM15	-2.17058	-1.00453	-0.0245083	-1.81997	0.487792
SLC16A4	0.425658	-0.432722	-0.0672114	0.35881	-0.536566
LAMTOR5	-0.495863	-1.15593	-0.305358	2.70364	0.656315
PROK1	2.16944	0.38695	2.51877	-1.04421	0.434485
KCNA2	-0.213018	0.258365	1.13343	-0.336346	1.34299
CD53	-1.15073	-0.209956	-0.998721	-2.09668	0.79402
LRIF1	2.62955	-0.196841	0.623861	0.811742	0.254853
DRAM2	-0.155863	-2.22168	-1.85648	0.111295	-0.58841
CEPT1	1.26894	-0.927662	-2.24016	1.55946	0.363235
DENND2D	0.960583	-0.585393	0.557457	1.10293	-0.585195
CHI3L2	0.91467	-0.820082	-0.968802	0.562363	-0.496129
PIFO	-2.18304	-2.54094	0.803176	0.229172	-0.327707
OVGP1	0.296053	-2.04574	-0.164607	-0.275675	-0.486326
WDR77	-2.45691	1.56338	-0.571353	0.570278	0.516932
ATP5PB	-3.28771	-1.12079	-0.240789	0.748007	-0.196873
C1orf162	-3.0516	-0.509373	-0.10506	-0.254129	-1.23725
RAP1A	2.92903	-1.4309	-0.574699	-0.391454	-0.423482
INKA2	3.22952	0.882946	0.491988	-0.979347	0.0393528
DDX20	3.28013	0.272381	0.0774621	-0.270531	-0.480296
KCND3	-1.52313	2.57365	0.670753	0.0424101	1.05567
CTTNBP2NL	3.13313	1.4534	-0.702992	0.0106909	-0.585449
WNT2B	2.47809	-1.07337	1.25576	-0.336543	-1.40724
ST7L	-0.449838	-2.15078	-0.574261	-0.549307	0.321525
CAPZA1	3.30394	0.12395	-0.833405	0.815767	-0.266033
MOV10	0.536437	-0.0131019	2.50341	1.3258	0.213538
RHOC	2.33667	2.25784	0.933904	-0.15444	0.634955
PPM1J	1.70626	-0.0757496	0.625955	-0.785658	-0.645742
TAFA3	1.11792	1.17317	1.3948	-0.929621	-0.666313
SLC16A1	-0.276428	0.903526	-1.18633	-1.80496	-1.33705
LRIG2	1.40552	-1.22848	-1.07935	0.742075	0.610851
MAGI3	1.47915	1.49103	-1.00596	-1.37972	0.285946
PHTF1	0.617036	-1.20244	1.61705	1.78803	0.0278959
RSBN1	1.5351	0.0300548	-1.0479	-1.18013	-0.00130013
PTPN22	0.555877	-0.404239	-1.13173	1.44142	0.493934
BCL2L15	0.736409	0.452967	0.680856	-0.483798	0.15286
AP4B1	2.2792	1.13241	-1.99325	-0.493673	0.694532
DCLRE1B	-1.93223	1.66488	0.157407	1.38302	0.286822
HIPK1	1.55313	-0.638328	0.479162	-1.9328	0.375175
OLFML3	2.14218	2.63572	0.199601	0.283381	0.201417
SYT6	-1.19337	2.35494	-0.0695614	1.08463	-1.00205
TRIM33	1.97989	-2.16391	-0.711778	-0.982954	-0.247074
BCAS2	1.00354	-0.257182	-1.77875	1.91306	1.48836
DENND2C	3.181	-0.411098	0.13098	-0.586025	0.112576
AMPD1	-0.944446	0.514434	0.471872	0.865608	-2.27545
NRAS	3.37956	0.0388125	-1.0682	-0.173831	-0.2504
CSDE1	-0.974549	-2.76479	-1.60873	1.01118	0.0309579
SIKE1	1.02804	-0.76622	-2.33865	0.936592	0.6314
TSHB	0.633381	-0.428702	-1.56915	0.579375	-0.0330328
TSPAN2	3.29318	-1.30633	-0.175998	0.239608	0.201167
NGF	2.95509	0.84516	0.864461	0.383398	-0.20883
VANGL1	3.14512	-0.776637	0.0890329	-0.94229	0.630393
CASQ2	-3.0218	1.89101	-0.524366	-0.0146973	0.0134473
NHLH2	-1.5578	-0.671759	-0.315332	-1.24474	0.383956
SLC22A15	1.13728	-0.922419	-1.89056	1.44082	0.364609
MAB21L3	-0.701729	2.44881	-0.149139	-0.399773	0.941333
ATP1A1	-3.59389	0.172186	-0.0906	-0.15478	-0.103032
CD58	-0.536795	-0.192433	-1.95812	1.12464	1.95588
IGSF3	1.76396	-2.49015	0.796916	-1.19627	0.692536
PTGFRN	-3.01148	0.179433	0.504105	-1.68038	-0.267147
CD101	-0.253672	0.201733	0.213658	-0.139584	-2.61822
TTF2	0.212703	-2.82156	0.170386	-1.34289	-0.537669
TRIM45	-0.866881	-0.0927011	-0.921915	-2.3192	1.62929
VTCN1	-0.614397	1.62062	-0.634644	-1.97723	-0.710619
MAN1A2	2.64441	-1.69432	-1.15528	-0.781287	0.112355
TENT5C	3.45508	-0.098865	-0.283146	0.185792	-0.335853
GDAP2	-0.0429088	-0.586542	-0.876344	-1.58698	0.72365
WDR3	2.62191	-1.30406	-0.725974	0.593196	0.783283
SPAG17	0.892287	-0.698627	1.27982	-0.0238094	-0.282741
TBX15	-1.20672	2.10083	-0.615688	0.340069	1.12954
WARS2	-1.31927	-0.946658	-1.64076	-1.93244	-1.10482
HSD3B2	3.56386	0.0862119	0.325467	-0.117447	0.0555977
HSD3B1	2.11188	0.617396	0.0331722	0.233565	-0.943537
ZNF697	-3.24666	-0.888328	-0.965169	-0.161909	-0.0311596
PHGDH	-3.43294	0.252564	0.875489	-0.230555	0.0656339
NOTCH2	0.0876751	-1.54473	-0.330408	-2.984	-0.0103887
SEC22B	1.9061	0.90892	0.547019	0.332196	-1.21621
NOTCH2NLR	1.2566	0.916006	1.9714	0.0798265	-0.785689
NBPF26	-0.508862	-1.62371	-0.239608	-2.16521	-0.444033
FAM72B	-2.47095	-0.349561	-0.497068	0.00422423	0.267066
SRGAP2C	1.77718	2.37609	-0.762855	0.662463	0.101695
H3-2	0.995528	-1.53817	0.240147	-0.0463943	0.182326
FAM72C	-0.970538	-1.50589	-0.912478	-0.329225	0.546206
NBPF15	2.92477	-0.187328	-0.283129	-1.57201	-0.262127
SRGAP2B	3.11802	-0.0253044	0.0774004	-0.614772	0.140781
FAM72D	-1.21417	1.72487	0.731633	-1.5697	-0.572932
NBPF20	2.16318	-0.540576	1.38959	-1.14694	-0.518182
GPR89A	0.885794	-0.7215	-2.024	1.39526	0.271923
PDZK1	1.56264	0.293157	1.49297	-0.84505	1.23811
CD160	3.21014	-0.655366	0.0629972	-0.708663	-0.28181
RNF115	3.08993	0.122393	-0.760485	0.513692	-0.585037
POLR3C	3.2171	-0.384545	-0.635477	-0.560828	-0.321986
NUDT17	-2.72576	0.990204	0.425451	-1.43839	-0.369614
PIAS3	1.54642	1.46232	1.08325	0.0729233	0.68595
ANKRD35	-1.21859	3.34744	-0.480257	-0.141254	0.126279
ITGA10	-3.51192	0.101185	-0.297079	-0.632993	0.168915
PEX11B	2.53498	-0.181703	-0.732182	-0.214398	0.194611
ENSG00000289565	0.0470357	-0.534847	0.482637	0.868436	0.0982186
RBM8A	-0.212246	-2.15437	-1.86733	-1.34679	-1.05216
ENSG00000280778	-0.758438	-0.867721	1.48858	-1.27203	1.11396
LIX1L	3.03479	0.331421	-1.46608	0.0846727	0.347961
ANKRD34A	-1.02957	1.29412	1.62506	-1.06379	0.860816
POLR3GL	-2.89031	0.0895133	-0.556236	0.932756	1.00114
TXNIP	1.83809	-2.57819	0.106846	-0.487795	1.09585
HJV	-1.74451	3.0309	-0.132784	0.54635	-0.222417
NBPF10	-0.536964	-0.260495	-0.622136	-1.17637	-1.749
NOTCH2NLA	-2.37305	0.0393117	-0.931972	-0.173692	-0.26636
NBPF12	0.972629	-0.209004	0.438667	-0.390525	0.577326
PRKAB2	0.499246	2.0551	-1.86492	-0.425402	1.0359
FMO5	2.5859	-0.843319	0.221083	-0.912674	0.0398058
CHD1L	3.17084	-0.790924	-0.839206	-0.217534	0.231029
BCL9	1.01374	-2.41843	0.961993	-0.618146	0.293691
ACP6	-2.16333	-2.20632	-0.777502	0.0546181	-0.0501931
GJA5	-2.95978	1.42861	-0.371755	-0.166305	0.837776
GPR89B	-1.14263	0.592094	-1.10985	1.89128	-1.28349
NBPF11	2.18119	-1.40925	1.0303	-0.712093	-0.385444
NBPF14	-0.106848	-1.72605	-2.54696	-0.35981	1.39233
NUDT4B	-1.36011	1.69507	0.117982	0.819968	-1.60753
PDE4DIP	-3.43426	-0.962029	-0.362466	-0.297054	-0.129481
NBPF9	2.34628	-0.986559	-0.342998	-1.13791	1.49482
NOTCH2NLC	0.531477	-1.8666	-0.889375	-0.814873	-0.857896
NBPF19	0.441312	1.30258	-0.682859	-0.186187	-0.675665
FCGR1A	-1.84937	-2.07937	-0.16325	0.0304956	-0.0641182
H2BC18	-0.924916	-2.55116	-0.258598	-0.692906	0.359485
H3C13	1.43629	0.209046	1.72804	-0.765676	0.841648
H4C14	-0.676737	-0.169357	-1.13816	-0.0825534	0.140288
H2AC18	-1.83183	1.36918	-0.216226	0.408179	-0.372724
H2AC19	-1.69138	0.773723	-0.398809	-0.220965	-1.01645
H4C15	-1.73575	0.611161	-0.492482	-0.831418	-0.735899
H2BC21	-3.07774	-0.226413	-0.378879	0.680207	-0.255233
H2AC20	1.5557	-0.629998	0.840888	0.765969	-0.900268
H2AC21	1.26746	0.0616737	0.202689	0.931725	-0.393604
BOLA1	-2.51728	-0.0938792	1.37921	-0.70637	-0.204023
SV2A	-2.11028	-0.233526	0.910903	0.185562	0.910053
SF3B4	-0.991579	-0.898008	2.27361	-0.924723	0.736515
MTMR11	0.994517	2.90391	0.337025	1.06907	0.621421
OTUD7B	-1.52302	-1.888	-0.778993	-0.927413	-1.65727
VPS45	-1.28662	-1.14379	-1.7456	2.05086	-0.44077
PLEKHO1	-1.46261	-0.0193423	0.340096	-0.295059	-0.366237
ANP32E	-2.25459	-0.489147	-2.08703	1.2756	0.424268
CA14	-3.04276	-1.45994	0.895846	0.501521	0.00788469
APH1A	2.35298	-1.64557	1.60026	0.274874	-0.823141
C1orf54	2.99885	-0.914122	0.341829	1.15603	0.0925828
CIART	1.5036	-2.39748	1.48843	0.127479	-0.301487
MRPS21	-0.775455	-0.833948	2.27965	0.818008	0.434708
PRPF3	2.46378	-0.615023	0.819757	0.947586	-0.74264
RPRD2	3.28088	-0.954896	0.763982	-0.762279	0.138545
TARS2	-3.33277	0.786993	0.142647	-0.54236	0.269242
ECM1	2.63546	1.65175	0.832149	1.08804	0.56726
ADAMTSL4	-2.5889	2.44059	-0.515689	-0.158492	0.0837009
MCL1	2.90596	0.0337045	-1.35436	1.18267	-0.318671
ENSA	0.0692434	-2.36371	-0.0958224	1.1294	0.156569
GOLPH3L	0.205888	0.0817218	-2.06233	0.40835	-1.56506
HORMAD1	-1.09979	0.773564	-1.23221	-1.16289	0.661542
CTSS	-0.185028	-0.893499	-1.92571	0.287449	-1.48296
CTSK	3.19058	-0.122769	-0.539494	-0.0377088	-0.361528
ARNT	-0.416143	-1.68679	-0.504858	-1.81836	0.83137
SETDB1	-1.45365	-2.81021	0.599081	-1.01755	-0.0675179
CERS2	2.56984	-1.77417	0.685358	0.165714	-0.349213
ANXA9	-3.01972	0.6811	0.786971	0.706214	0.421636
MINDY1	-3.45246	-0.133964	-0.0239251	-0.740975	0.235986
PRUNE1	-3.45398	0.743279	0.213837	-0.239166	0.554745
BNIPL	-0.393099	-1.53029	0.305546	-0.301975	1.46082
C1orf56	-3.32154	0.299496	0.0256274	-0.166548	-0.849532
CDC42SE1	2.45974	-0.809976	-0.445135	1.14803	-0.934815
MLLT11	-1.59145	0.724596	-2.35014	1.46396	-0.965328
GABPB2	-1.26842	1.73471	0.300187	0.639601	1.33162
SEMA6C	-1.11227	2.96466	0.638341	-0.874295	0.444526
TNFAIP8L2	-1.49342	0.733092	0.22884	0.885871	-1.06263
SCNM1	0.129739	2.00553	-0.65634	-0.73735	0.7451
LYSMD1	-3.24409	0.249023	-0.480651	0.707569	0.0724928
TMOD4	1.77823	0.159818	-0.383956	0.74784	0.414748
VPS72	-1.41553	0.918942	1.8395	0.769651	0.83346
PIP5K1A	0.423681	-1.1188	-0.840598	0.149442	1.92759
PSMD4	-2.20506	0.176264	0.620348	0.746954	1.79163
ZNF687	0.916313	-1.65116	2.40819	0.879487	-0.535755
PI4KB	1.86306	-1.41644	1.80362	1.26803	0.87867
RFX5	-1.02713	-2.57963	0.802445	0.0843562	0.379
SELENBP1	-2.93843	-1.694	0.24844	-0.481432	0.119648
PSMB4	-2.15921	0.232698	1.24244	2.07622	0.471259
POGZ	-1.9936	-0.590781	0.175224	-0.907842	2.21832
CGN	2.80299	-0.390649	0.858493	-0.647116	0.380897
TUFT1	2.08947	2.64831	-0.406444	0.203153	-0.529324
SNX27	2.25902	-1.46324	-0.203874	-1.01986	1.42632
CELF3	-1.54873	0.827203	-0.928517	0.929838	0.335523
RIIAD1	-1.04774	-0.580226	-0.267664	-1.01063	-0.66628
MRPL9	-1.57329	2.17545	0.884247	0.470807	0.314408
OAZ3	0.485188	-0.403842	-1.39701	0.190769	-0.587861
TDRKH	1.64605	1.55673	-0.76646	0.149294	-1.06989
C2CD4D	1.61734	-0.286541	-0.457754	0.34462	-0.467054
THEM5	-0.264676	-0.485585	1.28805	0.558203	-0.918003
THEM4	-1.3831	-0.425327	-1.1382	-1.10681	-0.0712383
S100A10	2.43771	2.55872	-0.150938	0.186967	-0.109155
S100A11	2.55584	2.44255	0.113246	0.476235	-0.0431145
TCHH	2.32136	0.0400033	0.159823	-0.0725451	0.706053
HRNR	0.303321	-0.479535	-1.72523	-0.180034	0.329287
FLG	-0.437425	-0.999047	1.73882	-0.335292	-1.43634
SPRR2D	-1.43788	-1.52022	0.451469	0.192016	0.0897082
PGLYRP3	-0.62567	1.70154	0.294639	0.822347	1.97576
S100A8	-1.89896	-0.966448	0.184021	1.4479	0.927435
S100A6	-1.14911	3.09928	0.160932	1.09737	0.0968047
S100A5	-1.25715	2.23028	-0.156057	-0.573276	-0.75813
S100A4	-2.76834	2.15853	0.171026	0.523298	-0.0620482
S100A3	1.3333	1.64857	-0.518412	1.72577	0.342207
S100A2	-1.08707	1.58454	-0.485152	-2.35352	-0.089986
S100A16	-1.83094	2.8483	1.07678	0.475975	-0.149333
S100A14	-2.18466	2.22398	-0.472073	0.0594594	-0.20133
S100A13	1.19875	3.28296	-0.19839	0.250882	0.495829
S100A1	1.91033	0.261204	0.868123	1.16558	-0.542484
CHTOP	-3.17612	-0.227379	-0.921561	-0.445609	0.865227
SNAPIN	-2.16709	-1.38133	1.77788	0.91599	0.069042
ILF2	-1.95156	-0.260631	0.805168	-0.534576	1.45228
NPR1	3.42148	0.03718	0.550383	-0.190877	0.176419
INTS3	0.159909	-1.32899	1.07711	-1.84736	0.644341
SLC27A3	0.147567	1.35991	1.41037	0.540788	-0.296507
GATAD2B	-1.11718	-0.780033	0.400972	-1.47358	-1.22586
DENND4B	-1.09814	-0.904329	1.76221	0.739949	0.0295017
CRTC2	0.814821	1.66462	0.37336	-0.771865	-1.35666
SLC39A1	0.53488	-0.335032	0.343691	-0.805604	1.67703
CREB3L4	-2.60931	1.66741	-0.408427	0.444111	0.635158
JTB	-0.563938	-0.440565	1.79039	2.00171	-0.104231
ENSG00000285641	-1.09931	-1.53739	0.560218	1.22939	0.323859
RAB13	-1.12082	0.706653	0.639661	1.23442	0.886216
RPS27	-0.81941	-2.10787	0.659413	2.29003	0.556358
NUP210L	2.98307	-0.209536	-0.824341	-0.454241	0.707018
TPM3	3.31058	1.32164	0.102974	0.333357	-0.296296
C1orf189	-1.33246	0.0178592	-0.251986	0.698414	2.62059
C1orf43	-0.497437	-3.19046	-0.100647	0.281142	1.09543
UBAP2L	0.593305	-1.75196	2.38391	0.236572	-1.09821
HAX1	-2.9323	-0.375435	0.736907	0.187364	1.18793
AQP10	-0.970008	2.70165	-0.0475963	0.696098	-0.369759
ATP8B2	3.07215	-1.04885	0.752261	-0.651304	-0.560631
IL6R	-1.53687	-2.30523	0.619698	0.0326634	1.22667
SHE	-1.29833	-0.362311	-0.0595033	-1.35885	0.881066
TDRD10	-0.621935	1.97108	-0.31503	0.877821	-1.02317
UBE2Q1	2.42002	-1.89571	-0.151642	1.29122	-1.24749
CHRNB2	-1.4841	-0.874545	-0.49378	0.313275	0.00577414
ADAR	0.75606	-1.3808	-0.0822238	-2.69048	0.962231
KCNN3	-0.895096	0.435696	-0.973068	0.86115	-0.138764
PMVK	0.136385	0.842789	0.714578	0.806903	1.9122
PBXIP1	2.05729	2.69313	0.68181	-0.508485	0.592806
PYGO2	-2.76068	0.550155	0.871856	-0.656888	1.09346
SHC1	2.77041	2.03034	0.38399	-0.108949	0.725834
CKS1B	-3.41536	0.332073	0.394944	0.720945	0.173003
FLAD1	2.99074	-0.296877	0.48382	0.983516	-0.280536
LENEP	0.963779	-0.526403	2.43439	-1.14197	0.603942
ZBTB7B	2.93388	-0.835016	0.713521	-0.142245	0.667317
DCST2	-1.53435	-0.869768	0.900219	-0.588708	-0.508072
DCST1	-2.02221	1.37226	-0.337587	0.45938	-0.143425
ADAM15	1.60714	1.12616	1.72246	-0.745792	0.347516
EFNA4	3.00944	-0.867433	0.735459	0.542643	0.0762595
EFNA3	-1.35853	-0.424339	-0.940463	-0.973408	-2.25987
EFNA1	-1.89913	1.94066	0.0628069	0.0708987	-0.202042
SLC50A1	-1.61863	2.00685	0.833303	0.866522	-0.576257
DPM3	-1.85097	0.584217	1.32812	0.657059	-1.26502
KRTCAP2	2.40453	0.29477	1.66255	1.22751	-0.7104
TRIM46	3.14506	1.12988	0.810277	0.685597	-0.372651
MUC1	1.19639	2.61556	0.833349	0.552619	-0.525449
THBS3	3.3507	0.877772	0.403432	0.275007	0.551957
MTX1	2.24643	-1.28552	0.726035	1.09469	-0.807991
GBA	2.14574	0.909376	1.09132	-0.633775	0.505415
FAM189B	-0.312718	2.06546	0.619968	0.401743	0.0860801
SCAMP3	-1.59988	0.778918	1.55124	1.90067	-1.09819
CLK2	-2.85614	-0.734936	0.671649	0.738976	-1.12569
HCN3	0.49078	0.579771	1.50084	-1.51655	0.892277
FDPS	-0.164656	2.19161	1.2778	1.91242	-1.20059
RUSC1	-0.451121	3.10105	0.444495	-0.034072	0.0804767
ASH1L	-1.97852	-2.63773	-0.492443	-1.05744	-0.51082
MSTO1	2.41192	0.207397	-0.126198	-0.749955	0.311256
YY1AP1	-2.90411	-0.82485	1.02742	-0.856687	-0.228381
DAP3	-1.29296	-1.10593	-0.439355	-0.176438	1.68969
GON4L	1.67955	-1.48038	-0.289368	-1.4685	-1.28948
SYT11	3.48795	0.0601618	-0.38386	-0.140102	-0.343958
RIT1	1.43913	0.48503	-0.978263	1.23187	1.10123
KHDC4	0.141378	-2.31248	-0.852504	1.52856	0.880056
RXFP4	-1.11579	-0.932503	0.832332	-0.167143	0.789322
ARHGEF2	-3.58113	-0.0218321	0.121606	-0.148239	0.143727
SSR2	3.05376	-0.369891	1.02332	0.769836	-0.122353
UBQLN4	1.80624	-0.0462643	1.28293	0.110304	1.8586
LAMTOR2	0.134573	0.211749	2.15638	1.08849	1.27517
RAB25	0.698085	-0.521544	0.0410112	1.53562	-0.166777
MEX3A	3.46273	-0.590579	0.244097	-0.55829	0.00942209
LMNA	0.510346	1.41182	3.12134	0.353971	0.423165
SEMA4A	0.834641	-0.548896	1.7561	0.336098	-0.35362
SLC25A44	2.46422	-1.86728	-0.074096	-1.05546	0.796124
PMF1	0.0443558	-0.606566	1.29906	2.16657	1.58845
BGLAP	-1.10578	0.0962653	0.0244198	1.478	-0.747073
PAQR6	-0.862057	-0.237048	0.923451	1.54438	0.344409
SMG5	-2.71555	-1.78485	1.29729	-0.542938	0.346438
TMEM79	-0.660784	-1.1504	2.05754	-0.606862	-1.24787
GLMP	2.78801	-0.757675	1.11027	-0.80788	0.307823
VHLL	1.62385	-0.062409	-1.56196	0.608264	0.116942
CCT3	2.35249	-0.855637	1.15403	1.6836	0.452123
TSACC	1.27148	-0.416846	-1.05544	0.831155	0.637947
MEF2D	-2.02655	-1.7031	1.69709	-0.786019	0.0959611
IQGAP3	-3.54139	-0.146717	0.343381	-0.0128692	-0.302822
TTC24	1.47175	0.234582	1.76844	-0.666614	0.797477
NAXE	-2.64324	-0.515033	1.57994	-0.971159	0.305341
GPATCH4	1.02711	-1.70501	-1.20492	-1.68126	0.215906
HAPLN2	-0.844281	-1.96313	-0.277006	0.349751	0.233881
BCAN	3.33984	-0.928566	0.0935069	0.256687	-0.400432
NES	0.874326	2.66851	-0.378288	-0.669575	-0.0196366
CRABP2	2.90215	1.82586	0.515837	-0.622463	0.519363
ISG20L2	1.42393	-1.26297	-0.086803	-2.02496	0.10218
METTL25B	-1.47152	-0.499168	1.28231	-0.235951	0.164999
MRPL24	-2.79884	-1.06112	-0.348092	1.20535	1.31079
HDGF	-2.4933	1.28094	1.38477	0.44606	0.92762
PRCC	-0.0209713	-2.03728	1.94949	-1.16532	0.828397
SH2D2A	1.20952	0.364761	0.123081	0.711186	-0.169672
NTRK1	1.70291	-0.715406	2.32319	-0.0244317	0.0262764
INSRR	1.97145	-1.292	0.464522	0.691471	-1.03807
PEAR1	3.23379	1.06755	-0.230774	0.1131	-0.0353468
LRRC71	0.147553	-1.95044	-0.0909704	-0.421321	-1.75985
ARHGEF11	3.09115	-0.515362	0.372509	-1.49091	0.134353
ETV3	-1.20788	0.125613	-1.00528	1.55849	2.59414
KIRREL1	3.47379	0.777244	0.214308	-0.370227	-0.174014
CD1D	-1.4961	3.0897	0.148156	0.0106339	-0.0684876
SPTA1	-1.8098	2.66306	-0.33385	0.528835	-0.103569
OR6N1	-1.77488	0.59667	-0.428085	-0.262086	1.29169
IFI16	0.916257	1.89036	0.871128	1.5236	-0.572426
CADM3	3.52814	0.333609	0.318182	-0.227155	0.0202728
FCER1A	-1.22451	-1.61011	-0.854997	-0.405018	-0.52524
DUSP23	1.20018	-0.792765	1.58388	1.10433	-0.348199
ENSG00000256029	-1.51031	0.170407	0.210292	0.0626518	0.801584
VSIG8	0.76947	1.41657	-1.4391	0.890424	-0.675508
CFAP45	-0.401969	0.0759445	2.53282	1.19258	0.720001
TAGLN2	3.01359	1.927	0.195792	0.163695	-0.216514
IGSF9	3.25452	-1.03378	1.02818	-0.11164	0.130407
KCNJ10	3.29337	-0.176825	0.829168	-0.188888	0.103322
PIGM	2.78999	-0.501712	0.464526	0.0617446	-0.125228
KCNJ9	-1.64143	-0.473934	1.04625	0.279821	0.364696
IGSF8	-0.528278	2.67834	1.71402	0.041892	0.221939
ATP1A2	-3.57198	0.0201209	-0.317565	-0.119616	-0.157225
ATP1A4	2.60518	-0.310027	-1.35117	0.594181	-0.298729
CASQ1	-2.81377	1.50355	-0.548513	-1.04311	0.0686831
PEA15	-0.970755	3.374	-0.7313	0.128577	-0.281428
DCAF8	-2.69775	1.49517	-0.624245	1.10496	-0.531873
ENSG00000258465	0.65329	0.349213	1.67539	-0.127882	0.0326999
PEX19	-3.16041	0.157391	-0.223646	1.3331	0.2176
COPA	2.089	-1.87127	0.212594	-1.62062	-0.160561
NCSTN	2.45094	-1.88032	1.34206	-0.049079	-0.233134
NHLH1	-0.152625	-0.787654	0.323166	-0.251878	0.824009
VANGL2	3.27999	0.133405	-0.134926	-0.899251	0.337898
CD244	-0.603453	0.97824	0.586129	1.55338	0.0966355
ITLN1	-0.960385	2.18658	0.943895	1.12682	0.700132
ITLN2	2.44292	-0.0132639	0.020924	0.254452	-0.198994
F11R	3.2414	0.390862	-0.768939	0.529523	-0.289447
ENSG00000270149	-1.76986	0.505331	-1.37451	-0.919596	-0.568384
TSTD1	-3.35363	0.500016	-0.0765886	-0.265928	-0.760484
USF1	1.38481	0.0868668	1.79338	1.07768	1.40256
ARHGAP30	-0.805571	-0.549912	1.07114	0.534096	-0.327435
NECTIN4	-0.60662	-0.0900225	-1.0724	-0.390578	0.464999
KLHDC9	-1.15454	1.31748	0.699588	1.53732	1.8742
PFDN2	1.22777	-1.69721	0.0945914	1.69143	0.333542
NIT1	-2.2233	0.569944	1.45341	0.478369	0.512909
DEDD	-2.00903	0.799922	-0.295252	2.13728	-0.421893
UFC1	2.58535	-0.00306691	1.37524	0.918927	0.967191
USP21	-0.513848	2.08842	1.56983	0.34412	1.08118
PPOX	2.18901	1.90263	1.30041	0.0500223	-0.374483
B4GALT3	0.943942	0.195256	1.85796	2.17548	0.24147
ADAMTS4	-0.593024	1.56299	-1.33724	-1.0494	-1.16932
NDUFS2	-3.38644	-1.15574	-0.206506	-0.0798701	0.223347
FCER1G	-1.05663	2.75155	0.479309	0.499114	0.546991
APOA2	1.46075	-0.23829	2.35115	-1.19927	-0.150809
TOMM40L	-3.12668	-0.287933	0.336463	0.0653341	0.340073
NR1I3	-0.614261	-0.467163	-0.108662	-1.66154	-0.784466
PCP4L1	-0.889675	2.74207	-0.554661	-0.337641	-0.387439
MPZ	-2.3105	-1.55298	-0.891284	-0.0283396	-0.674945
SDHC	-1.45522	-2.31154	1.24833	1.65204	-0.253126
CFAP126	-2.73955	-1.50182	-0.420798	0.482919	0.143709
FCGR2A	-0.562093	0.506799	1.05728	-0.429008	0.00867732
HSPA6	-1.40667	-2.28265	0.171219	0.672872	-0.304056
FCRLA	-0.559181	-0.650486	1.67814	1.29503	-2.0427
FCRLB	1.57673	0.680761	0.867169	0.152007	0.361303
DUSP12	2.41482	-1.77984	0.357123	0.401458	0.580845
ATF6	2.75028	-0.611862	-1.10636	0.907286	-0.648075
OLFML2B	3.39145	0.697079	0.517384	-0.163231	0.601435
NOS1AP	0.917763	-1.46795	1.23984	-0.379482	1.31787
SPATA46	0.36918	-0.119975	-1.61798	-1.23356	0.0243895
C1orf226	-2.58722	-1.22354	0.299463	0.866611	0.245974
UHMK1	3.16555	-0.853262	-1.36446	0.39007	-0.254925
UAP1	3.31497	0.170511	0.389344	0.197616	0.768008
DDR2	-2.78368	1.95105	0.0572961	-0.0014053	-0.39453
HSD17B7	-2.0731	1.20232	0.815394	-0.19047	-0.745405
CCDC190	1.47904	-0.14941	-2.53728	1.31762	0.389722
RGS4	-3.35127	0.531093	-0.842197	0.453351	-0.438323
RGS5	2.47914	-0.509909	-2.35577	0.613583	0.138972
NUF2	-3.2769	-1.05421	-0.677385	0.073686	0.097123
PBX1	-3.4588	-0.89009	-0.1264	-0.310012	-0.112072
RXRG	3.1122	1.07654	0.583668	-0.133452	0.345007
LRRC52	-1.78742	-0.994595	0.457902	1.39208	0.613466
MGST3	-1.16818	1.7013	-0.466768	2.27041	0.75924
ALDH9A1	-1.30973	-0.614501	-1.78582	-0.880936	1.13332
TMCO1	1.15596	-1.65937	-0.893067	1.08955	-0.562856
UCK2	-2.82825	1.13692	0.47731	1.39447	-0.736899
FAM78B	-1.76619	-0.320477	-0.538186	2.45225	0.562468
POGK	3.33692	0.455687	-0.545744	0.597865	-0.120033
TADA1	-2.86632	-1.37061	0.204452	0.0950858	-0.0396086
ILDR2	-3.12868	-0.697013	-0.524811	-0.384053	0.0177139
MAEL	-2.3787	-0.780662	-0.268585	1.62408	0.994703
GPA33	-1.83059	-0.615941	0.319351	1.3318	-0.0628594
STYXL2	-3.49125	0.767013	-0.354605	-0.175523	-0.0250337
POU2F1	0.661224	-1.51138	-1.09327	-2.0161	0.90788
CD247	-1.14048	0.515992	0.953438	0.0221277	-0.680204
CREG1	2.50626	0.910066	-1.57787	1.0273	0.395446
RCSD1	-1.31263	2.86814	-1.23138	-0.199055	0.402308
MPZL1	3.54966	0.468342	0.00485166	0.213336	-0.102279
ADCY10	-0.438729	0.742044	0.34386	0.773855	1.40785
MPC2	-3.17565	-1.22536	-0.263421	0.862603	-0.326283
DCAF6	-3.3669	0.866139	-0.573693	0.47642	0.276251
GPR161	3.53824	0.309192	-0.115951	-0.307344	-0.162346
TIPRL	1.99265	-1.12503	-2.15392	0.506886	-0.693908
SFT2D2	3.346	0.146387	-0.887214	-0.393525	-0.148488
TBX19	1.43357	0.487562	0.974627	-0.383572	1.25128
XCL1	1.87371	0.463942	-0.623283	1.5546	-0.730307
DPT	-1.03982	-1.35328	-0.128851	0.586668	1.47958
ATP1B1	-2.97854	-1.9821	-0.204989	0.283097	-0.194068
NME7	2.26927	0.347471	0.9965	1.30088	1.58263
BLZF1	1.27443	-0.857716	-1.75504	-1.55265	0.568726
CCDC181	-2.78684	-0.116024	-0.519304	0.382075	0.316207
SLC19A2	0.854825	-2.8256	-1.03202	0.509941	-1.01958
F5	-1.96241	-0.659223	1.63031	-0.860316	-1.4972
SELP	0.493981	1.5614	-0.154447	-0.359949	-1.44832
C1orf112	2.30543	0.652008	-1.26769	-0.328862	-0.127584
SELL	1.07184	-0.359504	0.592293	0.0328983	-1.41934
SELE	3.49313	0.13075	0.694622	-0.252184	0.033724
METTL18	1.08595	-0.045698	-2.05258	0.458184	1.33815
SCYL3	2.3124	1.09933	-0.490875	-0.302621	-0.408663
KIFAP3	2.27879	1.52032	-1.70485	0.854184	-0.696608
NTMT2	0.462419	2.30925	-0.869298	-0.530293	0.0131476
GORAB	-1.47771	2.5026	-1.20091	0.722695	0.125325
PRRX1	-3.1004	1.63736	-0.342919	0.426457	-0.510603
FMO1	0.371278	-0.624255	1.75239	-0.414015	-1.47794
FMO4	0.3677	-0.788255	1.20211	-1.7678	-1.44904
PRRC2C	1.64945	-2.69436	-0.346975	-1.48142	-0.525098
MYOCOS	-1.04449	-0.605136	-0.25842	-0.180174	-1.01941
VAMP4	2.10071	-0.283715	-2.0741	1.02861	-0.632243
METTL13	-1.20414	0.378188	0.217334	-0.0697728	1.57538
DNM3	1.95668	-0.00347541	-1.26456	0.274913	1.19835
PIGC	1.87594	-0.967674	-0.157045	1.76389	-0.405304
C1orf105	-3.24219	1.07408	0.42232	0.438433	0.297973
SUCO	-0.601882	-2.35743	-1.77733	-0.810114	0.273335
TNFSF18	1.47101	0.22195	1.75334	-0.67822	0.806172
TNFSF4	3.39824	0.129023	-0.898629	0.0194454	-0.280679
PRDX6	3.5321	0.640995	-0.141975	-0.160726	0.0634094
SLC9C2	0.598519	-0.783488	-1.77211	0.228069	-0.764903
ENSG00000285777	-1.26836	0.745944	-0.695291	-1.59244	-1.30954
ANKRD45	2.15557	-0.559802	0.101813	0.141763	0.528165
KLHL20	3.48	0.332267	-0.0859053	-0.0101919	-0.325248
CENPL	-0.770901	-2.50993	-0.959933	-0.138918	-1.56205
DARS2	-2.84767	-1.28234	-0.628105	-1.20197	-0.140634
ZBTB37	0.514062	-2.84276	-0.703715	-1.83306	-0.225469
SERPINC1	-0.316854	1.69016	0.802335	-0.121037	1.40427
RC3H1	0.640898	-1.25551	-2.16224	-0.942097	0.236435
RABGAP1L	-3.53547	0.237984	-0.279668	0.298895	-0.308943
GPR52	-1.13482	-0.208299	0.92706	1.64734	0.642772
CACYBP	-2.73355	0.401417	-0.235903	0.758946	-0.703166
MRPS14	-2.11476	-1.8144	-1.54267	-0.932356	-0.776481
KIAA0040	-2.49928	-1.04688	-0.177335	-1.3104	1.12478
TNR	-1.08498	-0.768383	-0.500095	-1.34105	-0.36925
COP1	2.30412	1.36737	0.796923	1.46522	-0.998375
PAPPA2	-2.12066	2.60468	-1.08677	-0.0675291	0.160757
ASTN1	-0.765553	1.12869	1.93344	-1.90143	1.43241
BRINP2	-1.97495	0.62967	0.326565	1.6366	0.834101
SEC16B	-0.330326	0.644557	-1.16319	-1.5793	0.410571
RASAL2	-1.49054	0.650974	-1.80303	-1.62931	-1.00143
TEX35	-2.54277	0.0708019	-0.535837	0.720282	-0.465571
RALGPS2	0.125934	-1.35236	-2.3912	0.55321	0.552811
ANGPTL1	0.851914	0.469445	1.06302	-0.192966	-0.707794
FAM20B	-2.24104	0.179112	-1.58184	1.0691	-0.720039
TOR3A	1.74625	0.544653	-0.0677555	-1.34382	0.647624
ABL2	3.16429	-0.411993	-1.01251	-0.796617	-0.683998
SOAT1	2.7954	0.581619	-1.47157	0.286897	-0.433927
AXDND1	0.485901	-0.460397	-0.372011	-0.983664	-1.01889
TDRD5	-1.10758	1.7241	-0.929096	-2.01149	0.64485
TOR1AIP2	0.0586774	-2.43462	-1.29929	-1.24762	0.955741
TOR1AIP1	-1.19632	-1.05357	-1.19819	0.60369	-0.214981
CEP350	-2.54515	-2.13048	-0.281534	-1.26106	-0.131562
QSOX1	2.48748	1.73968	1.74302	-0.190612	-0.466588
LHX4	2.16841	-1.2409	-1.16407	-1.18256	-0.363466
ACBD6	-0.122981	-1.26927	-0.661544	1.76863	-0.541292
XPR1	-0.356985	-2.45689	-2.06119	-0.314228	-1.19624
KIAA1614	-2.96948	-1.43607	0.387125	-0.374115	0.688814
STX6	3.10326	-0.935443	-0.908744	0.487323	-0.370982
MR1	-0.926957	2.65501	-0.696776	-0.88094	-1.27525
IER5	3.10301	0.456187	0.511105	-0.191491	0.667954
CACNA1E	-0.231272	-1.5172	-0.228024	-0.473666	-0.0978828
GLUL	-3.37559	-0.502537	0.161356	0.282426	-0.109843
RNASEL	-1.83951	1.0979	-1.2493	-1.37396	0.929172
RGS16	-1.14046	0.901767	-0.508274	0.53163	-1.28999
RGS8	-0.927082	1.13917	-0.248902	1.78753	1.6481
NPL	-2.426	0.828331	0.56711	-1.63105	-0.131674
DHX9	-0.601083	-3.48908	-0.0814391	-0.304737	-0.124967
LAMC1	3.54338	0.0414177	0.211984	-0.542483	-0.216016
LAMC2	-1.65639	2.57292	-0.321026	-0.700363	-0.833482
NMNAT2	2.1945	1.53511	-1.44146	-0.24268	-0.893416
SMG7	-2.69263	-2.02198	-0.149542	-0.559136	0.0264097
NCF2	1.60099	-1.79524	-0.574756	-0.0802789	0.120215
ARPC5	3.17388	1.29474	-0.883801	0.214144	-0.0196356
RGL1	3.41777	0.405187	-0.249044	-0.576809	0.614442
APOBEC4	-1.25193	-1.04169	-0.109332	-1.39547	-0.461657
COLGALT2	3.02536	1.02391	-0.292999	-0.62788	0.172339
TSEN15	-0.123177	-0.236847	-2.152	1.82346	-0.0895548
C1orf21	2.42442	1.43223	-0.499417	-0.501737	0.715354
EDEM3	1.50057	-2.37885	-1.46914	-0.784739	0.819881
NIBAN1	3.53665	0.663118	-0.0927727	-0.162744	0.00806677
RNF2	-0.148166	1.30686	-1.85574	1.69318	-0.567965
TRMT1L	-2.32404	-0.606398	-1.11541	1.04428	0.94926
SWT1	1.3597	0.413126	-0.0831934	-0.384519	-1.21591
IVNS1ABP	-2.3224	2.59284	-0.880723	-0.0675937	0.00702795
HMCN1	3.18919	1.02056	-0.485215	-0.783459	-0.340216
PRG4	1.46786	0.225397	1.68291	-0.678179	-0.223462
TPR	1.10949	-2.66899	-0.52275	-1.46055	-0.0458721
ODR4	2.27358	-0.903293	-1.8504	-0.730001	0.803114
PDC	0.669787	-0.946005	-2.28958	1.32248	-1.21196
PTGS2	1.84316	0.255958	-1.23343	0.671067	-0.499332
PLA2G4A	3.41992	0.0768488	-0.234281	0.0135531	-0.251148
BRINP3	-3.56779	0.0810794	-0.0926444	0.248633	0.163534
RGS18	-0.40926	3.01527	-1.1127	0.0312796	0.546038
RGS1	-1.27747	1.27717	-0.887574	-0.34442	0.00777114
RGS13	-1.18569	-0.816997	-1.04597	-1.28274	0.833286
RPS27AP5	-1.042	-0.726042	-1.09241	-1.30616	0.894639
RGS2	-2.40707	1.25082	0.178011	0.477626	0.209431
UCHL5	0.921363	-0.698167	-2.19596	-0.0556751	1.0919
RO60	2.45104	-1.5544	-1.14363	-0.444955	0.317902
GLRX2	-2.66908	0.371546	-1.32832	-0.441577	1.07793
CDC73	-1.11792	-0.382224	-2.40091	-0.526612	-1.44609
B3GALT2	-3.40738	0.694961	-0.268864	0.00426957	0.65505
KCNT2	0.724874	-1.47318	-0.423407	1.49031	-1.5438
CFH	2.7336	1.80922	-0.579932	0.272085	-0.156209
CFHR3	1.23207	0.621231	-0.797554	0.0098086	0.660152
ASPM	-3.24885	-0.584754	-0.796545	-0.477385	0.811225
ZBTB41	2.63943	-0.308488	-1.06903	-0.170489	-0.0192334
CRB1	-0.884889	1.78576	0.416335	-0.154308	1.33455
DENND1B	-2.49469	0.560499	-2.15018	-0.089504	1.06256
C1orf53	0.43104	0.939643	-0.467507	0.763489	0.467697
NEK7	-2.55875	0.28653	-2.2982	0.55828	0.139916
PTPRC	1.41022	-0.928297	0.17157	-0.539093	-1.28853
NR5A2	2.18818	2.04989	-0.141496	0.105792	1.20022
ZNF281	3.33097	0.416442	-0.366778	-0.203971	-0.147034
KIF14	-3.06716	-0.73321	-0.881794	-0.837869	0.15057
DDX59	1.17241	-0.568731	-0.407474	1.11161	0.936445
CAMSAP2	2.75995	-1.9336	-0.798306	0.141129	-0.261982
INAVA	0.0106371	0.713874	1.72226	0.498055	-0.0528956
KIF21B	3.47862	-0.308695	0.0878944	-0.169407	-0.0374129
CACNA1S	-1.46462	3.18778	-0.63462	-0.252657	0.310337
ASCL5	-0.941087	2.45739	-0.320114	-0.67333	1.02652
TMEM9	-1.90704	-2.02452	-0.15185	-0.296699	1.34957
IGFN1	-0.641622	1.97678	-0.272599	0.847339	-1.04173
PKP1	-1.22897	3.34182	-0.507029	-0.211188	-0.00514488
TNNT2	-3.53508	0.1253	0.450726	0.493514	0.115344
LAD1	-2.15946	2.00736	0.486145	0.180022	0.172255
TNNI1	-3.5934	0.0175653	0.219212	0.0267297	0.118299
PHLDA3	2.98015	-0.664815	1.69207	-0.38557	-0.263942
CSRP1	3.34663	1.25096	0.106021	0.0581864	-0.0516444
NAV1	2.76235	-1.87399	0.0836303	-1.22786	0.158404
IPO9	-0.686227	-2.98398	-1.10465	-1.3337	-0.218586
SHISA4	-0.699138	2.93245	0.176345	-0.159926	-0.133769
LMOD1	3.00225	1.94236	0.0463447	-0.274864	0.264202
TIMM17A	2.50739	-1.39246	-0.805107	1.59414	0.687522
RNPEP	1.40531	-0.682108	0.445944	-1.18651	2.08885
ELF3	2.89686	-1.31883	-0.795395	0.804951	0.870458
GPR37L1	1.17826	0.217493	2.53375	-0.177377	0.675864
ARL8A	2.61493	-0.68573	0.359757	0.999586	-0.843065
PTPN7	2.02231	-1.04344	1.62843	-1.8427	0.218739
LGR6	1.00826	2.42341	-0.200656	0.157117	-0.519246
UBE2T	-3.35714	-1.0066	0.0676302	0.471871	0.377576
PPP1R12B	0.427537	-3.10351	0.328786	-1.37472	0.287833
SYT2	-0.517215	-2.26573	0.384034	-1.84826	-0.238233
KDM5B	3.21091	-1.0484	0.163067	-0.94148	-0.458237
RABIF	2.29284	-1.50795	-0.885335	0.711604	0.234332
KLHL12	-2.6747	-0.662683	-1.01116	-0.734596	-0.158342
ADIPOR1	-2.80152	-1.09138	-0.0640932	0.789147	-0.242057
CYB5R1	-3.55304	0.0469535	0.00766361	0.454688	-0.198084
TMEM183A	2.32841	-1.90219	-0.681865	0.605183	0.208731
PPFIA4	-0.48852	-3.04734	1.2309	0.48925	0.195601
MYOG	-2.2686	-1.28341	0.313308	1.36824	0.997454
ADORA1	-3.39226	-0.0739061	0.193417	-0.586479	-0.280403
MYBPH	-1.94066	0.0845883	-0.986857	0.222092	-0.358421
CHI3L1	-1.55611	0.164201	0.816947	-0.687877	-1.43019
CHIT1	-0.34591	-0.491782	1.03572	0.625174	-0.183009
BTG2	2.7778	-1.6305	0.468264	0.793244	-0.256459
FMOD	-2.77142	0.880132	-0.403265	0.751951	-0.0178364
PRELP	-1.85003	1.48897	-0.327842	-1.35985	0.088342
OPTC	-0.661017	1.68557	0.178032	0.881567	1.93383
ATP2B4	-3.45827	-0.363519	-0.449114	-0.377625	-0.626369
ZC3H11A	1.11372	0.301294	0.597029	-1.44481	-0.275639
ZBED6	2.00528	-0.702087	1.30302	-1.89251	0.300425
SNRPE	-0.153924	-2.05983	-1.38896	0.895083	1.44078
SOX13	-2.00763	2.40316	0.217659	0.689628	0.875353
ETNK2	-0.490905	3.06688	-0.0219196	-0.819656	0.0817895
KISS1	-1.1775	1.6354	-0.85047	-0.399227	-1.35761
GOLT1A	-1.59925	2.68331	-0.389077	-0.719901	0.585035
PLEKHA6	-3.30176	1.34868	-0.0789087	0.139715	0.0012054
PPP1R15B	1.91637	-2.37338	-0.903196	-0.185929	0.780746
PIK3C2B	1.00076	0.422076	1.35287	-1.41251	-0.630866
MDM4	0.813572	-1.88234	-1.58638	1.94702	0.48427
LRRN2	-1.83584	1.1881	-0.821354	0.250595	0.42435
NFASC	2.47309	-1.78088	-0.157858	-0.642261	0.668997
CNTN2	0.63333	-0.752476	0.522229	0.0868939	-0.870311
TMEM81	0.62108	-1.46148	-0.706414	-1.59037	0.574621
RBBP5	1.52961	-1.88765	-1.84578	-0.0575743	0.940333
DSTYK	2.61494	-1.25237	-0.716116	-0.130793	-1.00853
TMCC2	-2.92299	0.916322	0.10936	-0.252555	-0.585298
NUAK2	3.35446	0.948657	0.588657	0.320052	0.073306
KLHDC8A	3.44102	0.439604	0.397183	-0.313636	-0.119047
LEMD1	-0.975926	2.73494	-0.0432945	1.25636	0.708341
BLACAT1	-0.886765	1.17583	0.787334	-0.295363	0.712371
CDK18	-2.90594	1.91131	-0.19894	0.5613	-0.287826
MFSD4A	-1.79815	-0.194391	-1.193	1.00264	1.55492
ELK4	-0.144549	-2.35965	-2.38913	-0.0851823	0.307538
SLC45A3	1.37937	0.855853	-0.211359	-0.603601	-0.464711
NUCKS1	-2.86193	-1.38494	-1.59295	0.108236	-0.0498647
RAB29	2.59563	-1.26541	0.590887	0.836456	1.22907
SLC41A1	-3.55717	-0.0971512	-0.209421	-0.177971	-0.330151
PM20D1	-0.0254146	-0.527698	1.68499	-1.03803	0.309004
SLC26A9	-3.11176	1.35286	-0.1381	0.175938	0.287746
RAB7B	1.71448	2.71004	0.194736	0.415416	-0.101586
CTSE	-0.985901	2.44657	-0.362063	-0.79103	0.919087
AVPR1B	-1.57321	-0.093545	-0.0896644	1.02987	0.705896
FAM72A	1.81229	0.218604	-1.11677	0.30879	1.59727
SRGAP2	3.46951	0.225346	0.104809	-0.707133	0.358344
IKBKE	3.00819	0.913552	0.186911	-0.756757	1.03603
RASSF5	-3.00746	-1.74621	0.627413	-0.215189	0.286634
EIF2D	-2.52765	-1.49844	1.60706	0.37533	-0.597587
DYRK3	-1.77206	-2.86275	0.5943	-0.655679	-0.239501
MAPKAPK2	-3.23715	-0.493481	0.238129	-0.0849011	-0.779277
IL19	1.47223	0.2481	1.76128	-0.673055	0.765903
IL24	-0.610746	1.60689	-0.606089	-1.99391	-0.702081
FCMR	-1.97104	-0.831936	0.704078	-1.93515	0.153014
C1orf116	-2.12811	1.37663	0.858985	0.40926	-0.939945
PFKFB2	-2.98558	-1.78483	-0.255391	0.250462	-0.312122
YOD1	1.50841	0.325816	-2.27211	-1.2398	-0.691673
C4BPB	1.46527	0.249907	1.67774	-0.681363	-0.214462
C4BPA	0.304492	2.39005	-1.41017	0.835926	-0.0120427
CD55	-0.777255	2.7283	-0.419195	0.293482	-0.805376
CR2	2.31315	0.0444177	0.0852386	0.00448385	-0.651644
CR1	-1.55214	0.157847	-0.427068	0.839815	1.68483
CD46	2.3151	-1.78747	-1.16993	0.636926	-0.776201
CD34	-0.965773	2.72148	-0.0992289	1.27087	0.502931
PLXNA2	-2.95629	-0.255572	-0.156017	-1.58296	0.713197
CAMK1G	-0.843677	1.39284	1.33123	0.343515	-1.39042
LAMB3	-2.62835	2.12266	0.511597	0.967313	0.16279
G0S2	-3.45417	0.559318	-0.175662	-0.135611	0.0969744
HSD11B1	-1.24045	3.33446	-0.462223	-0.105672	0.203013
TRAF3IP3	-0.384478	-0.490217	-2.03524	-1.17297	-0.765499
C1orf74	-2.52174	-0.411192	0.1424	0.723199	-0.233795
IRF6	-2.12232	1.24737	-0.907609	0.475396	1.59069
UTP25	1.42195	1.87893	0.411653	-0.241728	0.208077
SYT14	3.51975	-0.169705	-0.232817	0.0335866	-0.0557266
SERTAD4	1.09043	-0.27943	-0.955227	0.401094	-0.753769
HHAT	-0.516044	-0.881164	-0.137849	-1.84424	-1.10257
KCNH1	0.175418	-1.11077	-0.574705	0.657149	-0.113726
RCOR3	-2.34861	-1.34614	-0.865996	-0.188812	0.0933915
TRAF5	3.53751	0.517128	0.138418	0.0959605	-0.105562
RD3	-1.95394	2.44135	-0.705352	-0.544273	1.12399
SLC30A1	1.21867	-2.87719	-1.30033	0.638482	-0.595252
NEK2	-3.03881	-0.532982	0.150036	0.41895	1.07297
LPGAT1	-1.45183	-0.824557	-2.26521	0.0281173	-1.15445
INTS7	-0.544441	-2.95147	-0.244327	-0.444439	1.34167
DTL	-3.39586	-1.04841	0.22155	-0.0427772	0.204959
PPP2R5A	-2.02538	-2.70041	-0.19552	0.497561	-0.762614
PACC1	3.17472	0.182194	-0.0471899	-0.315466	0.582897
NENF	1.11856	-1.51468	-1.26329	1.0936	1.31766
ATF3	0.576169	2.54396	-1.47685	0.486571	-0.625371
BATF3	2.34418	-0.0605014	0.912259	-0.735942	0.692048
NSL1	-2.95248	0.199998	0.505348	0.521008	1.0869
TATDN3	-2.86708	-0.564424	-0.94721	-0.249869	0.161879
SPATA45	0.397756	1.27641	0.888107	-1.02295	-0.272717
FLVCR1	-0.685398	-2.04031	-1.59773	0.726504	-0.492813
VASH2	2.99013	1.27858	-0.34506	-0.451198	-0.427212
ANGEL2	2.56328	-0.635084	-0.698569	-0.659358	1.15808
RPS6KC1	0.421723	-1.03446	-1.06621	2.49603	-0.406945
PROX1	-3.37474	0.261454	-0.869698	0.225728	-0.162597
SMYD2	-2.81605	1.89022	-0.560372	0.744555	0.0654824
PTPN14	2.19136	1.28817	-1.13923	-1.75941	-0.581868
CENPF	-3.52731	-0.519912	0.099805	-0.41282	-0.0164845
KCNK2	2.91787	0.151136	1.01092	-0.408629	0.422312
KCTD3	-2.67046	-0.0145782	-1.79798	0.333289	-0.092138
USH2A	-3.11901	-0.771269	-0.292266	0.577486	0.687456
ESRRG	-3.55749	-0.185414	-0.306256	0.20948	-0.258333
GPATCH2	0.450203	-1.8511	-1.05562	-1.67953	-0.683369
SPATA17	-0.34173	-1.09738	-1.14149	-0.674114	0.594068
RRP15	2.60616	-1.7431	0.0327505	-0.0905669	0.663
TGFB2	0.879692	3.03377	-1.56641	-0.0505533	0.155408
LYPLAL1	-0.0940234	-0.182527	-2.04207	0.675105	1.85058
ZC3H11B	-1.51474	-1.54548	1.65439	-0.0732914	-0.213057
SLC30A10	0.925121	1.21017	-0.454742	1.72163	1.77662
EPRS1	1.13822	-2.71431	-1.52692	-0.483905	-0.185998
BPNT1	-2.24896	1.15964	0.641493	-0.408929	1.57866
IARS2	-3.37166	-0.761182	-0.223673	0.00284243	-0.690416
RAB3GAP2	2.15697	-1.90236	-1.49217	-0.968449	-0.305131
MARK1	1.42344	-2.36931	-1.40396	-0.355952	-0.767532
C1orf115	-2.2444	0.633513	-0.307095	1.48234	0.0984592
MTARC2	-3.2977	-1.05449	-0.100048	0.0167666	-0.477339
MTARC1	-2.30759	0.887737	0.0168954	-0.0958497	-0.19105
HLX	0.805905	2.0498	0.204882	0.449017	0.651472
DUSP10	3.5284	0.508432	0.109562	0.0151705	-0.0831723
HHIPL2	0.813253	-0.679032	-1.59507	0.969658	0.482777
TAF1A	1.98028	0.172981	2.09946	-0.505465	0.591814
MIA3	-0.262078	-1.25933	-0.016295	-1.26505	0.436091
AIDA	0.501865	0.124591	-3.0852	-0.69673	0.500016
BROX	-0.250616	0.493754	-2.89936	1.03065	-0.32153
DISP1	-2.6507	-0.951064	-1.23147	-0.36061	-0.122129
TLR5	0.612252	1.61536	-1.42341	0.217648	0.339156
SUSD4	-1.86789	2.65115	0.353242	1.00471	0.104792
CAPN8	-1.14451	-0.888447	0.0160707	-0.268939	-1.00391
CAPN2	3.51485	0.637017	0.256825	0.121488	-0.222704
TP53BP2	3.40024	-0.0603789	-0.0841957	-0.613659	-0.685558
FBXO28	2.04691	-0.108266	-1.47605	1.27585	1.13305
DEGS1	3.26197	-0.192698	-1.09004	0.810102	0.0254513
NVL	0.0796209	-0.782901	-0.391331	0.910718	1.09822
CNIH4	2.56389	-0.0677282	-1.07818	0.863599	0.464417
WDR26	2.12878	-0.447026	-1.50406	1.05729	-1.30978
CNIH3	-1.12907	-0.648482	-0.414028	1.49732	0.475416
DNAH14	1.97311	-1.99591	-0.825455	1.06954	-0.460138
LBR	2.20987	-1.95212	-0.719702	0.487846	0.421105
ENAH	3.57275	-0.0240295	-0.304489	0.147725	-0.0401576
SRP9	3.03517	0.256958	-1.61202	0.544515	0.698034
EPHX1	3.13619	-1.00219	0.511204	-0.412527	-0.0129973
TMEM63A	0.227125	0.138666	1.55988	-1.94168	-0.877725
LEFTY1	-1.12691	0.17244	-1.22824	-2.15962	0.995623
PYCR2	-1.52599	0.540754	-0.858481	2.05894	0.00780652
LEFTY2	3.43933	0.980894	0.250159	-0.038352	0.0520071
SDE2	-2.1745	-0.537221	-1.78362	-1.66366	0.309511
H3-3A	-1.58868	1.25305	-0.728543	1.1908	-0.354716
ACBD3	1.96043	1.03391	-2.2425	0.413923	-0.0723833
MIXL1	-2.78201	-0.791396	-0.728452	-0.70734	-0.186344
LIN9	-3.10225	1.34158	-0.810398	0.663318	-0.179149
PARP1	-3.16087	-1.21182	0.322758	-1.00561	0.125795
STUM	3.51039	-0.165908	0.196092	-0.609373	0.366535
ITPKB	2.94435	1.3276	-0.0739584	-0.981605	0.378516
PSEN2	0.91207	-2.43522	0.433546	0.395253	-1.06762
ENSG00000288674	3.04417	-0.638978	-0.565944	0.441363	0.131148
COQ8A	0.294283	-0.01939	-0.672931	1.62592	-0.585536
CDC42BPA	1.18321	-1.85479	-1.79897	-1.59864	-0.197225
ZNF678	1.84075	-2.52806	-0.315311	-0.407467	0.829068
SNAP47	-2.08954	-1.15172	-0.58977	0.734241	0.561659
JMJD4	1.48296	0.157553	1.20032	-2.10561	-0.416497
WNT9A	2.6292	1.75066	-0.700338	-0.0773141	0.798117
ARF1	-0.0353506	-2.57099	1.748	1.48167	0.42528
C1orf35	-0.0813569	2.16288	0.668513	0.48549	0.648475
MRPL55	-0.0404561	-0.425718	1.1108	1.24148	0.503436
GUK1	2.79214	0.361991	1.42233	0.811505	0.766909
GJC2	-1.67156	0.999581	1.35063	-1.92311	0.473604
IBA57	-3.16578	-0.661128	0.416563	-1.17201	0.204308
OBSCN	-3.24359	-1.32756	0.647061	-0.246114	-0.253668
TRIM11	1.41262	-0.296202	1.99717	0.322405	-0.663135
TRIM17	-0.852338	-1.90961	-1.10703	0.462494	-0.203701
RNF187	1.48511	-1.51071	1.62358	-0.517849	-0.217014
RHOU	-1.08366	-1.07218	0.0907657	-2.09439	0.0245833
RAB4A	2.89121	-0.247507	-1.24188	0.286386	0.0582312
CCSAP	2.0397	1.02027	-1.38297	-0.399534	0.375859
ACTA1	0.942188	2.59019	-1.09548	0.158046	-0.473465
NUP133	-2.57278	-1.47647	-0.104828	-0.128856	0.260787
ABCB10	2.86126	-0.448473	-1.33623	0.168265	-0.852724
TAF5L	2.77553	0.863118	0.420775	0.0758345	0.993717
URB2	2.47341	-1.22781	-0.597486	-0.0870324	0.310533
GALNT2	3.44168	0.181176	0.597576	-0.171309	0.360939
PGBD5	2.60855	1.46303	0.011626	-0.983817	1.33456
COG2	-2.66729	-0.570523	-0.697913	-1.80532	-0.25564
AGT	-3.48341	0.811334	0.056032	0.198629	0.204122
CAPN9	-0.674626	2.37358	0.39557	1.39155	0.217998
C1orf198	0.0266566	3.53201	-0.488658	0.0951019	-0.235699
TTC13	2.62814	-1.07359	0.864894	-0.257703	0.374884
ARV1	2.377	-0.932589	0.273591	1.64477	1.26127
FAM89A	3.11846	0.354102	-0.0864417	-0.168912	-0.183072
TRIM67	0.175778	-2.63095	-1.18334	-0.24899	-0.327454
C1orf131	-0.857883	-2.40982	-0.829292	-0.388774	-0.113334
GNPAT	0.672162	-1.87044	-1.89393	0.0603272	0.0443306
EXOC8	1.76423	-1.81287	-1.32579	-0.239335	0.672185
SPRTN	3.07822	0.926471	-0.277346	-0.601045	-0.138784
EGLN1	-1.17953	-1.32753	2.06407	-0.477043	-0.232886
ENSG00000287856	0.200391	0.359245	1.69276	0.189878	0.291664
TSNAX	-0.99866	-1.44992	-2.17371	-0.723185	0.656248
DISC1	-1.74169	1.42699	-1.73012	-0.726525	-1.61553
SIPA1L2	1.82948	-0.564256	-0.0465427	-2.58952	-0.387805
MAP10	-0.503817	0.0812521	0.928191	-0.152771	-2.19378
NTPCR	0.761784	-2.99443	-0.322781	0.131255	-0.538349
PCNX2	3.52587	-0.209524	0.203475	-0.219563	-0.107314
MAP3K21	-0.912873	1.5856	0.125714	0.869999	1.19295
KCNK1	-1.98383	1.04076	-0.606286	-1.64848	1.36718
SLC35F3	-2.15195	1.38784	1.35563	0.0104565	0.151829
COA6	-1.02771	-1.03383	0.734436	-0.116405	1.05316
TARBP1	0.634347	-2.88249	-1.61552	0.79495	-0.327233
IRF2BP2	1.72051	2.17669	0.139443	-0.802366	1.01692
TOMM20	1.72054	-2.30286	-1.35282	0.998022	1.18093
RBM34	-0.128176	-0.765038	0.277872	-2.02498	1.3688
ARID4B	3.06927	-1.26062	-1.1644	-0.184049	-0.312599
GGPS1	-0.332889	-0.753077	-1.40437	1.75404	-0.492466
TBCE	2.16847	-1.52783	0.283795	0.960328	-0.515594
B3GALNT2	0.987105	-1.52564	1.06531	-1.57756	-0.790782
GNG4	-0.598444	1.6266	-0.700882	-1.93893	-0.705913
LYST	1.05268	-2.77869	-0.655995	-0.454919	-0.395057
NID1	3.29628	-1.24576	0.494848	-0.23845	0.0361272
GPR137B	3.12226	0.707046	-0.895379	0.481732	-0.32581
ERO1B	-2.33851	1.61287	-1.81222	0.690769	0.523581
EDARADD	-2.0671	1.36793	-0.93937	-1.31479	0.897777
LGALS8	-3.19223	1.24424	-0.707217	0.131543	-0.174189
HEATR1	2.56828	-1.52456	-0.831396	-1.36131	-0.94429
ACTN2	-3.42651	0.998803	-0.359266	-0.258316	0.0350774
MTR	-3.27688	-0.884948	-0.469626	-0.576573	0.658976
MT1HL1	1.40133	-0.915674	-1.42052	0.861185	-1.56322
RYR2	-3.431	-0.878805	-0.338272	-0.446574	-0.208632
CHRM3	-2.45495	0.953306	-0.353286	-0.485987	-1.01322
FMN2	-1.93147	-0.634303	-0.132527	0.508368	-0.331623
GREM2	-2.71228	1.305	0.413346	-0.41625	-0.689899
RGS7	1.48943	-0.29909	-2.48643	1.13365	-0.187909
FH	-3.46236	-0.804762	-0.00780563	0.347828	0.14647
OPN3	1.93542	0.225664	-0.293268	0.709818	-0.182769
CHML	-0.381333	2.04254	-2.11106	0.0112091	-0.0411187
WDR64	2.1844	0.311343	2.53405	-0.995752	0.422522
EXO1	-3.3032	-0.605484	0.385953	0.682839	-0.334773
MAP1LC3C	1.62561	-0.0935932	-1.62752	0.636472	-0.662527
PLD5	0.889234	2.89073	-0.675892	1.41036	0.157776
CEP170	-2.00451	1.01245	-0.978524	-2.39957	-0.221649
SDCCAG8	0.138255	-0.483998	-0.455194	0.720044	0.0852363
AKT3	2.06	1.76352	-0.188482	-1.37651	-0.481806
ZBTB18	2.8916	-0.380406	-0.297585	0.0956472	-0.632633
C1orf100	1.91081	1.14129	-0.451924	-0.12962	0.602669
ADSS2	2.86929	1.74391	-0.514077	0.146029	-0.344985
CATSPERE	2.87536	0.20698	0.6143	-0.323456	0.440709
DESI2	2.95381	0.59685	-1.60913	0.757509	-0.0575519
COX20	1.38592	-1.88522	-0.444036	-2.03059	0.732062
HNRNPU	-0.540042	-2.68165	-1.32426	0.239354	1.20733
EFCAB2	-3.00628	-0.793753	-1.59442	-0.279263	0.011
KIF26B	-3.15041	-0.668395	0.395857	-1.11435	-0.218206
SMYD3	3.419	0.0334944	0.338498	0.0312006	-0.376908
TFB2M	-1.03359	0.41987	-2.06654	-0.38889	0.366876
CNST	-1.40886	0.0521951	0.262603	0.394349	-0.00722102
SCCPDH	-1.75721	-0.287707	-0.851529	1.52748	0.0991321
AHCTF1	0.835145	-3.14476	-0.873813	0.81433	-0.148246
ZNF695	-0.92552	-1.28181	0.808055	1.03554	-0.315092
ZNF670-ZNF695	-1.32778	0.540605	0.494322	1.41712	-0.333031
ZNF670	2.84373	1.10953	0.316482	-0.0539939	0.0148502
ZNF669	2.00785	-1.43963	1.92931	0.395213	0.686902
ZNF124	1.94546	-1.0683	-1.52027	0.748221	0.772147
ZNF496	1.59747	-2.02204	0.998739	0.199624	-0.852954
NLRP3	-2.15805	0.665656	-0.421868	0.162314	1.15613
GCSAML	1.66248	-0.161552	-1.58172	0.524813	0.159472
OR13G1	-1.09896	-0.205613	-0.674033	-0.797259	1.25773
TRIM58	-2.53563	2.22618	-1.09376	0.345479	-0.0206289
OR2W3	-1.76092	1.74809	-0.461841	0.524927	-1.02185
OR2T8	-2.25429	1.99648	-1.1019	0.617541	0.893209
OR2AJ1	-1.0653	-0.656527	-0.138427	-1.0018	0.222831
OR2L2	-0.407436	-0.315878	-0.203172	0.770882	-0.690535
OR2L3	2.11817	0.496255	0.521601	-0.0718593	-0.30562
OR2L13	0.206066	-1.1196	-0.597107	-0.269114	-1.47292
OR2T33	-0.919331	2.63491	-0.702423	-0.984712	-1.23998
SH3BP5L	-0.531531	1.09111	0.756408	-0.832255	1.23393
ZNF672	-2.93009	-0.696113	0.600026	1.64722	0.584764
ZNF692	0.713759	-1.16195	1.12949	1.83222	-0.251413
PGBD2	-0.788755	-0.963597	-1.61288	-1.13867	0.126983
FAM110C	-0.815917	2.25153	-0.188325	0.602506	-1.18822
SH3YL1	1.43843	-2.45574	-0.933034	-0.707612	-0.662298
ACP1	1.71382	-0.453237	-0.252924	2.34507	0.804354
ALKAL2	2.58239	0.885905	-0.44673	0.175069	-1.31334
TMEM18	-1.66028	-1.44415	0.92908	0.486561	0.266695
SNTG2	-0.55814	2.72627	0.207233	0.271467	1.50903
TPO	-3.23024	0.648902	0.305682	1.08133	-0.117572
PXDN	2.78746	-0.242812	0.697676	-1.58303	-0.475012
MYT1L	-1.3163	-1.42789	-0.389372	1.84249	-0.845138
EIPR1	0.592546	-1.1672	-0.992613	-0.73343	-1.46735
TRAPPC12	-2.04902	-0.784858	1.69435	-0.815612	1.39243
ADI1	-1.85887	2.90744	-0.0915213	0.345736	0.147508
ENSG00000286905	-2.48953	0.0286395	-0.237848	1.30474	0.658846
RNASEH1	3.0007	-1.4697	-0.502844	0.167329	-0.0770151
RPS7	-1.23643	-0.715008	1.81641	1.90967	-0.828847
COLEC11	0.0702051	3.20293	0.575636	-0.670642	0.173265
ALLC	2.25794	0.108104	0.487245	-0.147419	0.222812
SOX11	3.54851	-0.22848	-0.267029	0.0777904	-0.1585
CMPK2	-1.22028	-0.460476	0.203222	0.698963	1.55844
RSAD2	-1.42915	-1.39912	0.283805	1.44185	1.03425
RNF144A	-0.99028	-2.11452	-0.821973	-0.872504	-0.199499
ID2	0.357888	-1.59459	1.64385	2.62068	0.131178
KIDINS220	0.116993	-3.26228	-1.03541	-0.754326	-0.416718
MBOAT2	2.35992	-1.20479	-2.24451	-0.609059	-0.441281
ASAP2	1.63157	1.55162	-0.587261	-2.22169	-1.06358
ITGB1BP1	2.20847	-1.28072	1.26231	1.3207	0.291705
CPSF3	0.681915	-0.551455	0.571481	-1.45136	1.53679
IAH1	-0.292215	0.794207	-0.302176	1.96055	-2.50787
ADAM17	2.43428	-1.26172	0.706622	-0.0441428	0.18801
YWHAQ	2.2451	-1.37054	-1.55633	1.68392	-0.361367
TAF1B	-1.03575	-1.20914	-1.77221	-0.716449	0.384491
GRHL1	0.232083	-0.545746	-1.38781	1.02458	-0.101211
KLF11	0.102587	2.75764	-0.225983	-1.16968	0.655243
CYS1	0.236352	2.86195	0.772314	-0.581441	-1.0453
RRM2	-3.38495	-0.867922	-0.118438	0.194857	0.450023
HPCAL1	-2.4602	1.48829	0.395799	-0.732097	0.570513
ODC1	-1.19086	-3.20884	0.153133	0.263155	0.495157
NOL10	2.57594	-0.98176	-1.02411	0.189235	-0.208358
ATP6V1C2	2.85843	-0.104157	-0.270772	0.124877	-0.62154
PDIA6	2.91506	0.878832	-0.290593	-0.55179	1.14669
KCNF1	-0.19656	3.1446	0.383481	-0.091676	0.274805
C2orf50	-1.41107	-0.534992	-0.150937	0.969632	0.415454
SLC66A3	2.60536	1.10904	1.09637	1.16752	0.964269
ROCK2	1.65349	1.48658	-2.04955	-0.462362	-0.731808
E2F6	-2.07782	-2.01969	-1.30978	0.841643	0.514515
GREB1	2.43613	-1.99008	0.590079	-0.462225	0.864817
LPIN1	-3.18153	-0.96547	-0.600382	0.0327941	0.250148
TRIB2	-3.04021	0.51498	-0.187948	-0.471759	0.980855
LRATD1	-0.76779	-0.261198	-1.26334	-1.00738	0.15927
NBAS	-2.75121	-1.76409	-0.713512	-0.270945	-0.617529
DDX1	-0.515115	-3.00718	-0.811919	1.04523	0.0325716
MYCN	3.4599	0.0456383	0.490305	-0.26183	-0.376646
CYRIA	2.27835	-0.468324	-0.292552	-0.0561289	-0.499675
RAD51AP2	-2.66497	-1.87757	0.463285	-0.75826	0.141605
VSNL1	-3.32251	-1.15629	0.0329363	-0.328481	0.104396
SMC6	-0.817367	-0.292629	-0.634694	1.21492	0.253269
GEN1	-0.842112	-1.37674	-1.52858	0.653568	0.939371
KCNS3	-0.736447	1.86995	0.167433	-1.16139	-1.03891
RDH14	-2.74605	-1.21741	-0.51557	-0.468354	1.11008
NT5C1B	-1.75683	0.94488	-0.473305	-0.532989	-0.596123
OSR1	-2.97736	-1.07674	0.477373	-0.785407	-1.15779
TTC32	-1.90976	0.00773634	0.106104	0.400517	-0.977793
WDR35	1.46202	-1.73374	-1.40397	0.184274	-1.02704
MATN3	3.24537	0.915411	0.480812	-0.486899	-0.550831
LAPTM4A	3.58178	0.264236	-0.138423	0.124888	0.0143476
SDC1	2.66383	0.780813	0.744053	-1.27575	-0.338821
PUM2	-1.11149	-3.17388	-0.986574	0.369586	0.0872424
RHOB	3.50374	0.446913	0.303306	0.223773	0.283278
HS1BP3	3.48009	-0.0692032	0.3605	-0.19614	0.0449066
GDF7	3.54561	0.411388	-0.221603	0.103639	0.0162019
LDAH	0.273126	-1.50826	0.471881	0.985857	-0.0830002
APOB	0.964066	-0.249128	2.71159	-0.0901687	-0.313404
KLHL29	3.36533	0.857447	0.0916569	0.119468	0.0233725
ATAD2B	1.04823	-1.89488	-0.968889	-1.71933	0.0716691
UBXN2A	1.5817	0.254689	-2.25037	0.192911	-0.65264
MFSD2B	1.13012	0.86654	0.573409	-0.630201	0.948772
WDCP	1.18246	-1.15729	-1.11602	-1.93509	0.182464
FKBP1B	3.19118	-0.548917	0.701243	0.763529	0.128626
SF3B6	1.54891	0.718395	0.325331	2.1486	0.851788
FAM228B	0.739254	1.64627	0.647405	0.863167	1.08327
TP53I3	1.00574	3.40042	-0.211532	-0.226363	0.100881
PFN4	-0.201636	-0.198732	-2.22561	-1.37398	1.18567
FAM228A	-1.35704	-2.23994	0.468866	1.25711	-1.6201
ITSN2	2.80912	-0.784103	-0.198649	-0.0546306	0.722833
NCOA1	-1.20495	-1.72026	0.0201209	-0.396759	-0.645187
PTRHD1	-1.49395	-1.40811	1.52565	0.178468	-2.04567
CENPO	-2.4441	-0.558613	1.82385	-0.0878574	-0.706645
ADCY3	3.0435	0.0966302	1.05768	-0.24782	0.111479
DNAJC27	-0.943175	-2.92417	0.134987	-0.108049	-0.687029
EFR3B	2.93345	-1.45027	0.0138553	-0.501523	0.0590865
POMC	1.64783	-0.113681	-1.55816	0.596035	0.135416
DNMT3A	-3.1727	-1.18177	0.575107	-0.615693	-0.240259
DTNB	-2.07822	-0.192612	1.21345	-0.998925	-0.499954
ASXL2	-0.428993	-3.00443	-0.345969	-1.01051	0.0131216
KIF3C	3.56161	0.224001	0.191995	-0.132155	0.0975142
RAB10	3.06684	-1.47211	-0.719038	0.456134	0.436619
GAREM2	3.21529	1.23566	0.250082	-0.496279	0.447677
HADHA	-2.82082	-2.14815	0.263852	0.0938598	-0.117262
HADHB	-3.29305	-1.41234	0.0189241	0.0998539	-0.0592091
ADGRF3	3.32252	0.550129	0.0101982	-0.277874	-0.308336
SELENOI	3.29272	-1.1547	-0.288489	0.665105	0.210227
DRC1	-0.1323	0.708052	-0.934145	2.25064	-0.133814
OTOF	-0.974447	0.234983	-0.519422	0.706345	0.420161
CIB4	0.615951	-0.273136	0.826579	0.172775	-0.386053
KCNK3	3.55116	-0.305336	0.365661	0.164718	-0.0974391
SLC35F6	2.53987	-1.43849	0.597872	0.850426	-0.0769606
CENPA	-2.8349	0.0138038	0.49031	1.02495	-0.834594
DPYSL5	-0.277084	-1.70857	0.97873	-1.39096	1.86143
MAPRE3	-2.29588	-1.61411	1.18252	0.782842	1.03921
TMEM214	2.65898	-1.26687	1.34808	-0.732376	0.736105
AGBL5	-2.62416	-0.559292	0.516736	-0.940081	-1.12548
OST4	0.60689	1.4936	1.86305	2.19553	-0.349214
EMILIN1	2.75789	-0.671768	-0.0573897	-0.823968	1.28698
KHK	0.840438	-0.116551	0.620774	-2.81535	0.754554
CGREF1	1.71009	1.39001	-0.988403	0.44648	-0.338526
ABHD1	1.92008	-0.126509	-1.10003	1.21523	0.731541
PREB	0.181466	-0.105821	2.64325	-1.8288	1.01935
SLC5A6	3.39387	-0.350013	0.483621	0.0982201	0.452596
ATRAID	-3.40312	0.915678	0.0138106	-0.024319	-0.106953
CAD	3.24305	-0.296934	1.37114	0.041434	-0.27898
SLC30A3	-2.49152	-2.24532	0.834214	0.153264	0.162632
DNAJC5G	-2.27013	-1.80018	0.303181	-0.936928	0.395049
TRIM54	-3.30221	1.38814	-0.371564	-0.0639062	0.0875793
UCN	-2.31307	0.286812	1.91284	0.40714	0.827894
MPV17	-0.196275	-3.09897	1.40591	-0.0979583	0.0288538
GTF3C2	2.62293	0.289219	0.0420795	-1.7413	-0.220281
EIF2B4	-2.34664	1.24011	0.56152	1.1533	0.12541
SNX17	-2.23646	2.03918	0.745788	-0.95918	0.553859
ZNF513	1.56353	-0.897054	0.665802	0.101423	-0.977493
PPM1G	-1.54919	-2.63663	1.08237	-0.0925484	0.502715
NRBP1	2.90771	-0.969617	0.408503	0.392891	0.329192
KRTCAP3	2.28004	-0.640559	0.990048	0.318935	-0.155812
IFT172	-0.793716	-2.90031	-0.337132	-0.903715	-0.0101674
FNDC4	-2.75547	1.8326	0.185507	-0.399554	0.829833
GCKR	-1.23224	3.32774	-0.458586	-0.114222	0.260898
C2orf16	-0.255702	-2.05076	-0.390481	0.0428624	-0.180377
ZNF512	-2.9316	-0.174071	-0.250582	0.0754632	1.39052
CCDC121	-2.72756	-0.0118859	-1.42949	0.299724	-0.00250952
GPN1	1.63061	-1.24647	-0.10772	1.12461	1.19712
SUPT7L	-3.25696	-0.384519	-0.568426	-0.545021	-0.23858
SLC4A1AP	-1.27562	-1.80758	-1.32401	1.18601	-0.439243
MRPL33	-2.42265	-0.676147	-0.392442	1.8426	0.412696
RBKS	-0.767343	0.33724	-0.900082	0.575981	-1.11709
BABAM2	-2.54311	1.66628	0.0950658	0.00306686	-0.775433
FOSL2	1.3537	3.2048	-0.267149	0.0768549	-0.15855
PLB1	-0.24304	-0.0574008	0.655014	-0.883587	0.644124
PPP1CB	-1.36324	0.958434	-2.90196	0.936209	0.686829
SPDYA	0.872768	-0.107005	-2.28458	0.621678	1.60791
TRMT61B	0.202688	-0.946147	-0.633323	-0.656925	2.07674
WDR43	2.66852	-2.03897	-0.699528	0.108105	0.543763
TOGARAM2	-1.80479	1.47261	-0.318269	-0.500171	-0.848903
PCARE	-2.75061	0.559407	-0.449926	0.439078	0.168471
CLIP4	-3.42056	0.400073	-0.53483	-0.279615	-0.121259
ALK	-2.13408	-0.472657	-0.946573	-1.82765	-1.47585
YPEL5	2.48634	2.18818	-0.68609	0.878058	0.102923
LBH	0.1335	-3.42199	0.279646	0.157212	-0.74765
LCLAT1	0.124068	-3.21587	-0.590057	-0.0725792	-0.0751714
GALNT14	1.1724	1.0103	-0.692498	0.722237	0.795571
CAPN14	0.873137	-0.0805976	-2.52156	-0.497013	0.305189
EHD3	-1.20281	3.01937	-0.278495	-1.32969	0.430637
XDH	-2.36833	-1.7461	0.0150245	0.046627	-0.736324
SRD5A2	1.48166	0.221714	1.6934	-0.658533	-0.208043
MEMO1	-2.42628	-1.03232	0.494472	0.480773	-0.478322
DPY30	-1.77499	0.80948	0.532547	-0.137064	1.39605
SPAST	2.62004	-0.374803	-1.6881	0.633647	0.0847645
SLC30A6	1.8036	-2.11655	-1.71926	0.744073	0.517093
NLRC4	-2.121	-0.924621	0.575441	-1.63995	-0.327527
YIPF4	-1.6065	2.72347	-1.61284	-0.34248	0.173728
BIRC6	-0.210036	-2.66842	-0.990252	-2.01607	-0.356504
TTC27	2.10506	2.01133	-0.92058	-0.563506	0.792444
LTBP1	-3.2487	1.32964	-0.332795	-0.583853	0.11241
RASGRP3	-2.95447	-1.27539	0.145571	0.490849	-1.21558
FAM98A	3.38325	-0.682922	-0.195719	-0.667594	-0.293224
CRIM1	3.02081	1.91633	-0.0504963	-0.206589	-0.1917
FEZ2	-1.31309	1.15865	-1.56128	0.591587	-0.0972138
VIT	-0.4251	-0.861996	-0.965513	-0.757764	-0.598116
STRN	-1.89483	-2.64917	-1.23718	-0.288178	-0.592498
HEATR5B	-0.186121	-2.36914	-0.847989	-0.0942726	-1.27474
GPATCH11	-2.50721	-0.919378	-1.50012	-0.437938	0.615267
EIF2AK2	-1.26222	-0.611418	-2.33629	0.241286	0.0076667
CEBPZOS	0.991361	-0.573526	-1.79869	1.39884	-0.470627
CEBPZ	2.48405	-0.753318	-1.25618	-0.746856	0.309876
NDUFAF7	1.43516	0.238986	-1.40643	2.10231	-0.334234
PRKD3	2.77315	-0.30086	-0.923471	-0.0776389	1.42453
QPCT	3.39977	0.718079	-0.31387	0.315183	0.0613829
CDC42EP3	3.12326	1.74986	-0.322621	-0.160059	-0.0130703
RMDN2	0.301057	2.96667	-1.33454	0.465911	0.0821659
CYP1B1	3.54471	0.568566	-0.0875557	-0.0279658	-0.140867
ATL2	1.88592	-1.0969	-1.0981	1.50571	1.44842
HNRNPLL	-0.292535	-2.36896	0.304268	-0.938593	-0.217352
GALM	-3.24002	-0.228408	0.673986	-0.424528	0.147463
SRSF7	-0.0380558	-0.21271	1.77906	0.715733	1.58232
GEMIN6	1.68374	-1.03194	-1.71948	0.133228	-0.339048
DHX57	0.597828	-1.36206	0.0381985	0.940542	1.4253
MORN2	-0.708449	-1.00558	-0.477112	2.44961	-0.234282
ARHGEF33	-0.369664	-1.49022	-0.308152	-0.456665	0.0548549
SOS1	0.628767	-2.32978	-2.38005	-0.376371	-0.633477
CDKL4	1.59728	1.35177	0.742735	0.693338	0.767562
MAP4K3	1.78513	-0.969832	-2.42465	-0.479432	-1.04996
TMEM178A	1.74737	1.63151	0.843482	0.549948	-1.82365
THUMPD2	2.55951	-1.06229	0.277127	-0.485204	-1.22066
SLC8A1	-3.08036	-1.74031	-0.588698	-0.217909	-0.00348647
PKDCC	3.36213	1.04559	0.551558	-0.0465678	0.309364
EML4	3.42074	-0.0275504	0.00630053	0.269152	0.317363
COX7A2L	-1.54478	-1.88792	-0.412325	2.32205	-0.0846579
MTA3	-0.850249	-1.69471	-1.26208	0.119564	0.211792
OXER1	1.07531	-0.00139062	0.279314	1.10622	0.484701
HAAO	-0.933053	-0.385003	0.584466	0.00645098	-1.19005
ZFP36L2	-3.4926	-0.0391131	-0.630292	0.0353762	-0.0965918
THADA	-0.460763	-2.16037	0.336151	-1.57883	0.641056
PLEKHH2	0.213658	-0.355102	-2.02239	0.4164	0.10833
C1GALT1C1L	-0.219302	-1.81821	-1.17745	1.38817	-1.334
DYNC2LI1	0.675296	-1.94821	-1.11691	-0.039753	-1.11893
ABCG5	0.482397	0.103487	1.69283	-1.13202	-0.66767
ABCG8	2.2828	0.0793465	0.442294	-0.199017	0.768482
LRPPRC	0.61268	-3.47269	-0.234694	0.448534	-0.229855
PPM1B	-1.45116	1.07768	-1.62097	-0.0120584	1.64936
SLC3A1	0.716639	0.635506	-0.174123	-1.38349	0.356736
PREPL	-2.48604	-0.857592	-2.11412	-0.25372	-0.0955802
CAMKMT	1.75334	0.65506	1.35632	1.42225	0.350886
SIX2	-1.05463	1.53491	-0.339792	-1.03743	-0.485149
SRBD1	-1.37734	-0.864781	1.04002	-2.2491	-1.12293
PRKCE	-0.210549	-2.77215	-0.064595	-0.0664695	-0.926878
EPAS1	3.55083	0.411864	0.248893	-0.049659	-0.032182
ATP6V1E2	0.616696	0.0730857	-1.38509	1.23402	-1.17758
RHOQ	1.43964	-2.03023	-1.40376	1.96719	0.104188
PIGF	1.23832	-1.4386	-2.69047	0.409013	-0.0609161
CRIPT	-0.0692484	1.78554	-2.20666	0.303976	1.55411
SOCS5	1.09649	-2.49055	-1.60073	-0.371759	0.266217
MCFD2	2.78997	-1.91367	-0.452667	-0.086392	0.0396175
TTC7A	1.44478	0.612388	0.086565	1.64555	0.185417
STPG4	-1.07979	2.30465	-0.0781405	-0.560994	0.21077
CALM2	-0.641911	1.62142	-2.30192	1.51638	0.812401
EPCAM	-3.30825	-0.781496	-0.730803	-0.219554	0.173948
MSH2	-3.0349	-0.54529	-1.11005	0.418716	0.122077
KCNK12	0.509048	0.144392	0.607022	-0.753008	-0.0361806
MSH6	-3.1781	-0.265844	0.313473	-0.913918	1.00002
FBXO11	-2.10197	-2.00441	-0.524457	-0.240314	0.72943
FOXN2	1.83104	0.368302	-1.44147	0.644817	2.02158
PPP1R21	1.57215	2.33076	-0.284412	-0.388954	0.768251
STON1	0.963284	3.01883	-1.25335	0.242906	0.157394
LHCGR	1.47636	0.229578	1.7673	-0.658971	0.816456
FSHR	3.44642	0.258581	0.737697	-0.295417	0.333525
NRXN1	-3.30528	0.894776	-0.277286	-0.458231	-0.179651
ASB3	-0.768857	1.55536	-0.722457	0.940081	-0.559709
CHAC2	-0.066161	-1.4471	0.329517	-0.0880417	0.29855
ERLEC1	-0.288271	0.858019	-0.350296	1.91339	-0.113091
GPR75	0.702834	-0.190334	0.548223	0.990198	1.32868
PSME4	3.46786	0.0197011	-0.155846	0.394493	-0.237647
ACYP2	-1.84646	-1.39355	0.378522	1.75771	0.546127
TSPYL6	1.60249	0.0423113	-0.109253	-0.219379	0.0723076
SPTBN1	-2.94005	-0.187117	-0.424793	-1.91102	-0.563702
EML6	0.120078	-1.07329	0.7925	-0.568455	-0.178158
RTN4	-2.3495	2.28532	-1.4027	-0.0588836	-0.0627566
CLHC1	2.81424	-1.22406	-0.970196	0.6891	0.0351573
RPS27A	0.973212	-2.14791	-0.0730573	2.4836	0.596462
MTIF2	-2.67478	-1.83444	0.142901	-0.0153479	1.07746
CCDC88A	-1.13331	-2.32273	-2.2201	-0.339164	-0.0872402
CFAP36	0.0126785	-0.255097	-1.60145	0.439738	0.261932
PPP4R3B	1.14162	-2.32504	-2.13413	0.87904	0.163595
PNPT1	0.773035	-1.75208	-0.111014	1.06857	0.76061
EFEMP1	3.21	1.58914	-0.201171	-0.0504995	0.281046
CCDC85A	2.00029	1.52938	-1.75661	0.868537	-0.170299
VRK2	2.00182	0.710303	-1.34447	-0.34215	-0.400249
FANCL	-2.08655	-0.18663	-1.7247	0.196091	0.294251
BCL11A	-2.72985	0.711095	0.80346	-1.17769	-0.420605
PAPOLG	0.369293	-1.29864	-1.15958	-0.679356	2.56262
REL	-2.42298	-1.37021	-0.677167	-1.78049	0.298198
PUS10	2.33885	-0.410983	-1.20042	1.65379	0.87389
PEX13	0.846688	1.05083	-2.68181	-0.0870948	-0.573499
SANBR	3.40966	-0.501949	-0.286726	-0.0153102	-0.0194872
C2orf74	-2.5934	0.353322	0.712305	0.0602006	0.312898
USP34	1.11077	-2.93631	-0.934288	-0.901303	0.354417
XPO1	2.42538	-1.83821	-1.69178	0.166435	0.360119
FAM161A	0.50033	0.171731	0.363223	0.504476	0.343669
CCT4	-1.43463	0.946752	-1.14021	0.168058	0.570982
COMMD1	-0.947631	2.61019	0.291026	1.09795	-0.40023
B3GNT2	-2.73464	1.6711	-1.17634	0.519166	-0.133027
TMEM17	-1.32736	0.0378115	-1.75189	-0.735505	0.454932
EHBP1	-1.31772	2.6281	-0.935033	-1.0057	-0.0977566
WDPCP	-1.29803	1.90001	0.878975	1.38014	-0.482408
MDH1	-3.35706	-1.12326	-0.204624	0.46365	0.176169
UGP2	-1.379	2.82661	-1.60568	0.354132	-0.0544383
VPS54	3.27965	-0.612492	-1.16339	0.0109869	0.165463
PELI1	3.54608	0.426395	0.071542	0.0330334	0.171006
LGALSL	1.38505	0.753985	-2.1105	0.0850012	0.199133
AFTPH	1.38477	-0.296737	-2.40578	-0.058676	-0.733962
SERTAD2	-2.09845	-1.98859	-1.75737	-0.172679	-0.720156
SLC1A4	-3.51028	-0.450551	0.160556	0.405875	0.134359
CEP68	-2.65442	-0.806895	-0.741798	-1.67008	0.44355
RAB1A	3.34496	-0.586168	-0.697695	0.789086	0.077307
ACTR2	3.51904	0.416955	-0.619966	0.172163	0.0289955
SPRED2	2.11109	0.684386	1.00088	1.0529	-1.17499
MEIS1	2.01593	0.112958	-0.404656	0.419384	1.33287
ETAA1	1.46913	-0.383207	-1.69568	1.24299	1.21334
C1D	-1.32145	2.78967	0.31056	-0.424673	0.627284
DNAAF10	-0.477403	-0.0867119	-1.14414	1.71162	-2.01729
ENSG00000273398	0.590996	-0.113201	-1.60009	1.15582	0.196754
PNO1	2.7513	-1.15615	-0.688294	-0.127347	-0.685851
PPP3R1	0.97927	1.97377	-2.27761	0.661041	-0.034712
CNRIP1	-0.0681602	-1.46065	0.250644	-1.30757	2.18058
PLEK	-1.02387	-0.561392	0.472024	-0.424097	0.898254
FBXO48	0.87823	1.30725	1.00254	-0.171539	2.18419
APLF	2.99678	0.723356	-0.649099	0.300814	0.193908
PROKR1	-1.4969	1.09939	-0.275793	0.0276619	0.740439
ARHGAP25	1.96362	-0.366969	1.06614	0.816546	0.120116
BMP10	-0.967233	1.06177	-0.756631	-2.48811	-1.0617
ANTXR1	2.71993	2.13076	-0.243951	-0.555778	0.445694
GFPT1	1.32568	-2.20383	-1.55465	0.347427	0.257498
NFU1	-2.80396	-0.148936	-0.73284	1.47568	0.290627
AAK1	0.0730357	-3.08209	-1.17337	-1.22066	0.102846
ANXA4	3.43953	0.566478	-0.111686	0.227493	-0.29435
GMCL1	-0.110784	-1.13895	-2.55948	0.299728	0.215835
SNRNP27	1.56344	-0.440378	0.205978	2.19646	0.24604
MXD1	1.53763	-1.87656	0.649921	1.2411	0.854855
ASPRV1	-1.76902	-0.334807	-0.880031	-0.000496772	-1.44261
PCBP1	-2.90274	-0.680825	1.55386	0.774617	-0.351506
C2orf42	2.72178	-0.703424	1.36551	0.0748005	0.910925
[truncated: 14,341 more rows]

## Sheet: Table S9
Table S9. The primers used for quantitative real-time PCR.
	F primer Sequence(5’ to 3’)	R primer Sequence(5’ to 3’)
TEAD1	NM_021961.5 Homo sapiens TEA domain transcription factor 1 (TEAD1), mRNA
	CCTGGCTATCTATCCACCATGTG	TTCTGGTCCTCGTCTTGCCTGT
CTGF	NM_001901.2 Homo sapiens connective tissue growth factor (CTGF), mRNA
	CTCCTGCAGGCTAGAGAAGC	GATGCACTTTTTGCCCTTCTT
ANKRD1	NM_014391.2 (1994nt) Homo sapiens ankyrin repeat domain 1 (ANKRD1), mRNA
	GATCGAATTCCGTGATATGCT	AAACATCCAGGTTTCCTCCA
THBS1	NM_003246.3 (7253nt) Homo sapiens thrombospondin 1 (THBS1), mRNA
	GCCACAGTTCCTGATGGAG	CCATGGAGACCAGCCATC
RPS28	NM_001031.4 Homo sapiens ribosomal protein S28 (RPS28), mRNA
	GGTCTTGGATGTCGGGTTC	AGGAGCATCTCAGTTACGTGTG
